# Supplementary material for: 11,12-Dichloro­dibenzo[a,c]phenazine
Source: Acta Crystallogr Sect E Struct Rep Online. 2012 Dec 8;69(Pt 1):o48. doi: 10.1107/S1600536812049690 (PMC3588384; doi:10.1107/S1600536812049690)
Supplement: Supplementary file 1 [file e-69-00o48-sup1.cif]

##############################################################################
#                                                                            #
# This CIF contains the data in a paper accepted for publication in          #
# Acta Crystallographica Section E. It conforms to the requirements of       #
# Notes for Authors for Acta Crystallographica Section E, and has been       #
# peer reviewed under the auspices of the IUCr Commission on Journals.       #
#                                                                            #
# Full details of the Crystallographic Information File format               #
# are given in the paper "The Crystallographic Information File (CIF):       #
# a New Standard Archive File for Crystallography" by S. R. Hall, F. H.      #
# Allen and I. D. Brown [Acta Cryst. (1991), A47, 655-685].                  #
#                                                                            #
# The current version of the core CIF dictionary is obtainable from          #
# ftp://ftp.iucr.org/pub/cif_core.dic.                                       #
#                                                                            #
# Software is freely available for graphical display of the structure(s)     #
# in this CIF. For information consult the CIF software page                 #
# http://www.iucr.org/resources/cif/software.                                #
#                                                                            #
# This file may be used for bona fide research purposes within the           #
# scientific community so long as proper attribution is given to the journal # 
# article from which it was obtained.                                        #
#                                                                            #
##############################################################################
data_global
_audit_creation_method     SHELXL-97
_journal_data_validation_number     ?
_journal_date_recd_electronic     2012-11-01
_journal_date_accepted     2012-12-04
_journal_name_full     'Acta Crystallographica, Section E'
_journal_year     2013
_journal_volume     69
_journal_issue      1
_journal_page_first     o48
_journal_page_last     o48
_journal_paper_category     QO
_journal_paper_doi     10.1107/S1600536812049690
_journal_coeditor_code     ZS2242
_publ_contact_author_name     'Dr. Guy Crundwell'
_publ_contact_author_address
;
Department of Chemistry & Biochemistry
Central Connecticut State University
New Britain, CT 06053
USA
;
_publ_contact_author_email     'crundwellg@mail.ccsu.edu'
_publ_contact_author_fax     '1(860)8322704'
_publ_contact_author_phone     '1(860)8322682'
_publ_section_title
;
11,12-Dichlorodibenzo[<i>a</i>,<i>c</i>]phenazine
;
loop_
    _publ_author_name
    _publ_author_address
    'Imeri, Arta'
;
Department of Chemistry
Central Connecticut State University
New Britain, CT 06053
USA
;
    'Glagovich, Neil M.'
;
Department of Chemistry
Central Connecticut State University
New Britain, CT 06053
USA
;
    'Crundwell, Guy'
;
Department of Chemistry
Central Connecticut State University
New Britain, CT 06053
USA
;
data_I
_chemical_name_systematic
;
11,12-Dichlorodibenzo[<i>a</i>,<i>c</i>]phenazine
;
_chemical_name_common
;
;
_chemical_formula_moiety     'C20 H10 Cl2 N2'
_chemical_formula_sum     'C20 H10 Cl2 N2'
_chemical_formula_iupac     'C20 H10 Cl2 N2'
_chemical_formula_weight     349.20
_chemical_melting_point     546
_symmetry_cell_setting     monoclinic
_symmetry_space_group_name_H-M     'C 2/c'
_symmetry_space_group_name_Hall     '-C 2yc'
loop_
    _symmetry_equiv_pos_as_xyz
    'x, y, z'
    '-x, y, -z+1/2'
    'x+1/2, y+1/2, z'
    '-x+1/2, y+1/2, -z+1/2'
    '-x, -y, -z'
    'x, -y, z-1/2'
    '-x+1/2, -y+1/2, -z'
    'x+1/2, -y+1/2, z-1/2'
_cell_length_a     3.8583(3)
_cell_length_b     26.2739(13)
_cell_length_c     15.1147(10)
_cell_angle_alpha     90.00
_cell_angle_beta     94.877(6)
_cell_angle_gamma     90.00
_cell_volume     1526.67(17)
_cell_formula_units_Z     4
_cell_measurement_reflns_used     1714
_cell_measurement_theta_min     4.108
_cell_measurement_theta_max     32.512
_cell_measurement_temperature     293(2)
_exptl_crystal_description     needle
_exptl_crystal_colour     yellow
_exptl_crystal_size_max     0.32
_exptl_crystal_size_mid     0.14
_exptl_crystal_size_min     0.09
_exptl_crystal_density_diffrn     1.519
_exptl_crystal_density_meas     ?
_exptl_crystal_density_method     'not measured'
_exptl_crystal_F_000     712
_exptl_absorpt_coefficient_mu     0.427
_exptl_absorpt_correction_type     multi-scan
_exptl_absorpt_process_details
;
(CrysAlis PRO; Oxford Diffraction, 2009)
;
_exptl_absorpt_correction_T_min     0.91478
_exptl_absorpt_correction_T_max     1.00000
_exptl_special_details
;
Hydrogen atoms were included in calculated positions with a C---H distance of
0.93 \%A and were included in the refinement in riding motion approximation
with <i>U</i>~iso~ = 1.2<i>U</i>~eq~ of the carrier atom.
;
_diffrn_ambient_temperature     293(2)
_diffrn_radiation_type     MoK\a
_diffrn_radiation_wavelength     0.71073
_diffrn_radiation_source     'Enhance (Mo) X-ray Source'
_diffrn_radiation_monochromator     graphite
_diffrn_measurement_device_type     'Oxford Diffraction Xcalibur Sapphire3 CCD'
_diffrn_measurement_method     '\w scans'
_diffrn_detector_area_resol_mean     16.1790
_diffrn_reflns_number     5082
_diffrn_reflns_av_R_equivalents     0.0198
_diffrn_reflns_av_sigmaI/netI     0.0410
_diffrn_reflns_theta_min     4.12
_diffrn_reflns_theta_max     32.57
_diffrn_reflns_theta_full     29.00
_diffrn_measured_fraction_theta_max     0.906
_diffrn_measured_fraction_theta_full     0.997
_diffrn_reflns_limit_h_min     -5
_diffrn_reflns_limit_h_max     5
_diffrn_reflns_limit_k_min     -27
_diffrn_reflns_limit_k_max     38
_diffrn_reflns_limit_l_min     -21
_diffrn_reflns_limit_l_max     10
_diffrn_standards_number     0
_diffrn_standards_interval_count     .
_diffrn_standards_interval_time     .
_diffrn_standards_decay_%     ?
_refine_special_details
;
Refinement of <i>F</i>^2^ against ALL reflections. The weighted <i>R</i>-factor
<i>wR</i> and goodness of fit <i>S</i> are based on <i>F</i>^2^, conventional
<i>R</i>-factors <i>R</i> are based on <i>F</i>, with <i>F</i> set to zero for
negative <i>F</i>^2^. The threshold expression of <i>F</i>^2^ >
\s(<i>F</i>^2^) is used only for calculating <i>R</i>-factors(gt) <i>etc</i>.
and is not relevant to the choice of reflections for refinement.
<i>R</i>-factors based on <i>F</i>^2^ are statistically about twice as large
as those based on <i>F</i>, and <i>R</i>- factors based on ALL data will be
even larger.
;
_reflns_number_total     2520
_reflns_number_gt     1372
_reflns_threshold_expression     I>2\s(I)
_refine_ls_structure_factor_coef     Fsqd
_refine_ls_matrix_type     full
_refine_ls_R_factor_all     0.0765
_refine_ls_R_factor_gt     0.0388
_refine_ls_wR_factor_gt     0.0952
_refine_ls_wR_factor_ref     0.1035
_refine_ls_goodness_of_fit_ref     0.828
_refine_ls_restrained_S_all     0.828
_refine_ls_number_reflns     2520
_refine_ls_number_parameters     109
_refine_ls_number_restraints     0
_refine_ls_hydrogen_treatment     constr
_refine_ls_weighting_scheme     calc
_refine_ls_weighting_details
                 'calc w=1/[\s^2^(Fo^2^)+(0.0575P)^2^] where P=(Fo^2^+2Fc^2^)/3'
_atom_sites_solution_hydrogens     geom
_atom_sites_solution_primary     direct
_atom_sites_solution_secondary     difmap
_refine_ls_shift/su_max     0.001
_refine_ls_shift/su_mean     0.000
_refine_diff_density_max     0.256
_refine_diff_density_min     -0.247
_refine_ls_extinction_method     none
_refine_ls_extinction_coef     ?
loop_
    _atom_type_symbol
    _atom_type_description
    _atom_type_scat_dispersion_real
    _atom_type_scat_dispersion_imag
    _atom_type_scat_source
    'C' 'C' 0.0033 0.0016
                         'International Tables Vol C Tables 4.2.6.8 and 6.1.1.4'
    'H' 'H' 0.0000 0.0000
                         'International Tables Vol C Tables 4.2.6.8 and 6.1.1.4'
    'N' 'N' 0.0061 0.0033
                         'International Tables Vol C Tables 4.2.6.8 and 6.1.1.4'
    'Cl' 'Cl' 0.1484 0.1585
                         'International Tables Vol C Tables 4.2.6.8 and 6.1.1.4'
_computing_data_collection     'CrysAlis CCD (Oxford Diffraction, 2009)'
_computing_cell_refinement     'CrysAlis RED (Oxford Diffraction, 2009)'
_computing_data_reduction     'CrysAlis RED (Oxford Diffraction, 2009)'
_computing_structure_solution     'SHELXS97 (Sheldrick, 2008)'
_computing_structure_refinement     'SHELXL97 (Sheldrick, 2008)'
_computing_molecular_graphics     'PLATON (Spek, 2009)'
_computing_publication_material     'SHELXTL (Sheldrick, 2008)'
loop_
    _atom_site_type_symbol
    _atom_site_label
    _atom_site_fract_x
    _atom_site_fract_y
    _atom_site_fract_z
    _atom_site_U_iso_or_equiv
    _atom_site_adp_type
    _atom_site_calc_flag
    _atom_site_refinement_flags
    _atom_site_occupancy
    _atom_site_symmetry_multiplicity
    _atom_site_disorder_assembly
    _atom_site_disorder_group
    Cl Cl1 0.13563(12) 1.243825(14) 0.15408(3) 0.07256(18) Uani d . 1 1 . .
    C C1 0.0618(3) 1.18700(5) 0.20681(10) 0.0463(3) Uani d . 1 1 . .
    C C2 0.1244(3) 1.14234(5) 0.16590(9) 0.0430(3) Uani d . 1 1 . .
    H H2 0.2072 1.1427 0.1099 0.052 Uiso calc R 1 1 . .
    C C3 0.0651(3) 1.09527(4) 0.20751(8) 0.0355(3) Uani d . 1 1 . .
    N N1 0.1324(3) 1.05122(4) 0.16541(7) 0.0356(2) Uani d . 1 1 . .
    C C4 0.0669(3) 1.00812(4) 0.20704(8) 0.0308(3) Uani d . 1 1 . .
    C C5 0.1338(3) 0.95984(4) 0.16356(8) 0.0306(3) Uani d . 1 1 . .
    C C6 0.2605(3) 0.95979(5) 0.07952(8) 0.0390(3) Uani d . 1 1 . .
    H H6 0.3017 0.9906 0.0519 0.047 Uiso calc R 1 1 . .
    C C7 0.3246(4) 0.91492(5) 0.03731(9) 0.0447(3) Uani d . 1 1 . .
    H H7 0.4078 0.9152 -0.0187 0.054 Uiso calc R 1 1 . .
    C C8 0.2642(4) 0.86907(5) 0.07896(9) 0.0472(4) Uani d . 1 1 . .
    H H8 0.3089 0.8386 0.0508 0.057 Uiso calc R 1 1 . .
    C C9 0.1394(3) 0.86825(5) 0.16127(9) 0.0421(3) Uani d . 1 1 . .
    H H9 0.1010 0.8371 0.1880 0.051 Uiso calc R 1 1 . .
    C C10 0.0685(3) 0.91342(4) 0.20592(8) 0.0321(3) Uani d . 1 1 . .
loop_
    _atom_site_aniso_label
    _atom_site_aniso_U_11
    _atom_site_aniso_U_22
    _atom_site_aniso_U_33
    _atom_site_aniso_U_12
    _atom_site_aniso_U_13
    _atom_site_aniso_U_23
    Cl1 0.0829(3) 0.0336(2) 0.1023(4) -0.00414(17) 0.0140(3) 0.0163(2)
    C1 0.0413(8) 0.0305(6) 0.0665(9) -0.0025(5) 0.0004(7) 0.0067(6)
    C2 0.0440(8) 0.0364(7) 0.0490(8) -0.0003(6) 0.0053(6) 0.0062(6)
    C3 0.0333(7) 0.0311(6) 0.0417(6) -0.0006(5) 0.0010(5) 0.0014(5)
    N1 0.0380(6) 0.0323(5) 0.0366(5) 0.0000(4) 0.0047(5) 0.0029(4)
    C4 0.0281(7) 0.0325(6) 0.0315(6) 0.0005(4) 0.0014(5) 0.0018(5)
    C5 0.0272(6) 0.0327(6) 0.0315(6) 0.0025(5) 0.0006(5) -0.0012(5)
    C6 0.0393(7) 0.0410(7) 0.0375(7) 0.0028(5) 0.0074(6) 0.0012(5)
    C7 0.0450(8) 0.0526(8) 0.0373(7) 0.0081(6) 0.0072(6) -0.0067(6)
    C8 0.0549(9) 0.0403(7) 0.0464(8) 0.0090(6) 0.0041(6) -0.0115(6)
    C9 0.0476(8) 0.0317(6) 0.0467(8) 0.0028(5) 0.0018(6) -0.0027(5)
    C10 0.0290(6) 0.0316(6) 0.0351(6) 0.0014(4) -0.0012(5) -0.0011(5)
_geom_special_details
;
All e.s.d.'s (except the e.s.d. in the dihedral angle between two l.s. planes)
are estimated using the full covariance matrix. The cell e.s.d.'s are taken
into account individually in the estimation of e.s.d.'s in distances, angles
and torsion angles; correlations between e.s.d.'s in cell parameters are only
used when they are defined by crystal symmetry. An approximate (isotropic)
treatment of cell e.s.d.'s is used for estimating e.s.d.'s involving l.s.
planes.
;
loop_
    _geom_bond_atom_site_label_1
    _geom_bond_atom_site_label_2
    _geom_bond_site_symmetry_2
    _geom_bond_distance
    _geom_bond_publ_flag
    Cl1 C1 . 1.7274(13) no
    C1 C2 . 1.3576(17) no
    C1 C1 2 1.428(3) no
    C2 C3 . 1.4147(16) no
    C2 H2 . 0.9300 no
    C3 N1 . 1.3564(14) no
    C3 C3 2 1.418(2) no
    N1 C4 . 1.3301(14) no
    C4 C4 2 1.438(2) no
    C4 C5 . 1.4616(15) no
    C5 C6 . 1.3991(16) no
    C5 C10 . 1.4101(15) no
    C6 C7 . 1.3731(17) no
    C6 H6 . 0.9300 no
    C7 C8 . 1.3879(18) no
    C7 H7 . 0.9300 no
    C8 C9 . 1.3719(18) no
    C8 H8 . 0.9300 no
    C9 C10 . 1.4037(15) no
    C9 H9 . 0.9300 no
    C10 C10 2 1.475(2) no
loop_
    _geom_angle_atom_site_label_1
    _geom_angle_atom_site_label_2
    _geom_angle_atom_site_label_3
    _geom_angle_site_symmetry_1
    _geom_angle_site_symmetry_3
    _geom_angle
    _geom_angle_publ_flag
    C2 C1 C1 . 2 120.17(8) no
    C2 C1 Cl1 . . 119.62(11) no
    C1 C1 Cl1 2 . 120.20(5) no
    C1 C2 C3 . . 120.76(12) no
    C1 C2 H2 . . 119.6 no
    C3 C2 H2 . . 119.6 no
    N1 C3 C2 . . 119.52(11) no
    N1 C3 C3 . 2 121.43(6) no
    C2 C3 C3 . 2 119.05(7) no
    C4 N1 C3 . . 116.93(10) no
    N1 C4 C4 . 2 121.64(6) no
    N1 C4 C5 . . 118.57(10) no
    C4 C4 C5 2 . 119.79(6) no
    C6 C5 C10 . . 120.06(11) no
    C6 C5 C4 . . 119.85(10) no
    C10 C5 C4 . . 120.08(10) no
    C7 C6 C5 . . 120.89(12) no
    C7 C6 H6 . . 119.6 no
    C5 C6 H6 . . 119.6 no
    C6 C7 C8 . . 119.38(12) no
    C6 C7 H7 . . 120.3 no
    C8 C7 H7 . . 120.3 no
    C9 C8 C7 . . 120.69(12) no
    C9 C8 H8 . . 119.7 no
    C7 C8 H8 . . 119.7 no
    C8 C9 C10 . . 121.36(12) no
    C8 C9 H9 . . 119.3 no
    C10 C9 H9 . . 119.3 no
    C9 C10 C5 . . 117.61(11) no
    C9 C10 C10 . 2 122.27(7) no
    C5 C10 C10 . 2 120.12(6) no
loop_
    _geom_torsion_atom_site_label_1
    _geom_torsion_atom_site_label_2
    _geom_torsion_atom_site_label_3
    _geom_torsion_atom_site_label_4
    _geom_torsion_site_symmetry_1
    _geom_torsion_site_symmetry_2
    _geom_torsion_site_symmetry_3
    _geom_torsion_site_symmetry_4
    _geom_torsion
    _geom_torsion_publ_flag
    C3 N1 C4 C4 . . . 2_555 -0.40(17) no
    C4 N1 C3 C2 . . . . -179.01(11) no
    C4 N1 C3 C3 . . . 2_555 0.75(17) no
    C3 N1 C4 C5 . . . . 179.59(11) no
    Cl1 C1 C1 C2 . . 2_555 2_555 179.08(10) no
    C2 C1 C1 C2 . . 2_555 2_555 -1.40(19) no
    Cl1 C1 C1 Cl1 . . 2_555 2_555 -0.44(15) no
    C2 C1 C1 Cl1 . . 2_555 2_555 179.08(10) no
    C1 C1 C2 C3 2_555 . . . 0.67(18) no
    Cl1 C1 C2 C3 . . . . -179.81(10) no
    C1 C2 C3 C3 . . . 2_555 0.74(18) no
    C1 C2 C3 N1 . . . . -179.50(12) no
    N1 C3 C3 N1 . . 2_555 2_555 -0.96(18) no
    C2 C3 C3 C2 . . 2_555 2_555 -1.44(17) no
    N1 C3 C3 C2 . . 2_555 2_555 178.80(11) no
    C2 C3 C3 N1 . . 2_555 2_555 178.80(11) no
    N1 C4 C5 C6 . . . . -0.68(17) no
    N1 C4 C5 C10 . . . . 179.77(11) no
    C4 C4 C5 C6 2_555 . . . 179.32(11) no
    C4 C4 C5 C10 2_555 . . . -0.24(17) no
    N1 C4 C4 N1 . . 2_555 2_555 0.24(19) no
    N1 C4 C4 C5 . . 2_555 2_555 -179.76(11) no
    C5 C4 C4 N1 . . 2_555 2_555 -179.76(11) no
    C5 C4 C4 C5 . . 2_555 2_555 0.25(17) no
    C4 C5 C6 C7 . . . . -179.86(12) no
    C10 C5 C6 C7 . . . . -0.32(18) no
    C4 C5 C10 C9 . . . . -179.65(11) no
    C4 C5 C10 C10 . . . 2_555 0.19(17) no
    C6 C5 C10 C9 . . . . 0.80(17) no
    C6 C5 C10 C10 . . . 2_555 -179.36(11) no
    C5 C6 C7 C8 . . . . -0.3(2) no
    C6 C7 C8 C9 . . . . 0.4(2) no
    C7 C8 C9 C10 . . . . 0.1(2) no
    C8 C9 C10 C5 . . . . -0.69(18) no
    C8 C9 C10 C10 . . . 2_555 179.48(12) no
    C5 C10 C10 C5 . . 2_555 2_555 -0.17(17) no
    C5 C10 C10 C9 . . 2_555 2_555 179.66(11) no
    C9 C10 C10 C5 . . 2_555 2_555 179.66(11) no
    C9 C10 C10 C9 . . 2_555 2_555 -0.51(18) no
