# Supplementary material for: 11,12-Dichloro­dibenzo[a,c]phenazine
Source: Acta Crystallogr Sect E Struct Rep Online. 2012 Dec 8;69(Pt 1):o48. doi: 10.1107/S1600536812049690 (PMC3588384; doi:10.1107/S1600536812049690)
Supplement: Supplementary file 2 [file e-69-00o48-Isup2.hkl]

# 
# h,k,l, Fc-squared, Fo-squared, sigma(Fo-squared) and status flag 
# 
data_I
_shelx_title ' arta in C2/c' 
_shelx_refln_list_code          4 
_shelx_F_calc_maximum      291.33 
_exptl_crystal_F_000       712.00 
_reflns_d_resolution_high  0.6602 
 
loop_ 
 _symmetry_equiv_pos_as_xyz 
 'x, y, z' 
 '-x, y, -z+1/2' 
 'x+1/2, y+1/2, z' 
 '-x+1/2, y+1/2, -z+1/2' 
 '-x, -y, -z' 
 'x, -y, z-1/2' 
 '-x+1/2, -y+1/2, -z' 
 'x+1/2, -y+1/2, z-1/2' 
 
_cell_length_a     3.8583 
_cell_length_b    26.2739 
_cell_length_c    15.1147 
_cell_angle_alpha  90.000 
_cell_angle_beta   94.877 
_cell_angle_gamma  90.000 
 
_shelx_F_squared_multiplier     1.000 
 
loop_ 
 _refln_index_h 
 _refln_index_k 
 _refln_index_l 
 _refln_F_squared_calc 
 _refln_F_squared_meas 
 _refln_F_squared_sigma 
 _refln_observed_status 
   2   0   0      162.34      135.00     11.39 o 
   4   0   0      759.44      766.66     22.67 o 
   1   1   0    25928.19    26452.61    225.72 o 
   3   1   0       39.42       46.48      7.54 o 
   5   1   0      238.57      198.37     15.23 o 
   2   2   0        4.82        5.06      4.54 o 
   4   2   0        2.69        7.61      7.53 o 
   1   3   0      591.16      612.74      7.82 o 
   3   3   0        2.16        0.98      6.80 o 
   5   3   0        1.15       -2.54      8.96 o 
   2   4   0        6.66        3.25      8.13 o 
   4   4   0       34.63       38.80     10.75 o 
   1   5   0      270.74      274.73      6.10 o 
   3   5   0       67.18       60.73      9.17 o 
   5   5   0        6.73       14.74      9.06 o 
   0   6   0    12827.79    12969.32    208.20 o 
   2   6   0       20.04       18.71      5.44 o 
   4   6   0      101.29      110.75     12.12 o 
   1   7   0       15.25       18.00      4.03 o 
   3   7   0       48.10       54.44      9.37 o 
   5   7   0        1.12        7.71      9.50 o 
   0   8   0     9095.35     8721.58    197.63 o 
   2   8   0      240.20      221.02      7.95 o 
   4   8   0       29.31       36.86     10.53 o 
   1   9   0      173.54      197.02      5.93 o 
   3   9   0      108.61      114.98     10.88 o 
   5   9   0        0.00        6.19     10.94 o 
   0  10   0    11785.98    11963.29    259.44 o 
   2  10   0     2606.39     2740.32     28.85 o 
   4  10   0      307.87      311.60     16.56 o 
   1  11   0      125.93      102.88      6.90 o 
   3  11   0     2302.08     2334.60     46.76 o 
   5  11   0        0.20        5.31     10.52 o 
   0  12   0     2151.94     2089.31     30.90 o 
   2  12   0     1321.16     1464.57     20.74 o 
   4  12   0       11.25       14.73     10.16 o 
   1  13   0      101.68       98.90      7.48 o 
   3  13   0       21.47       27.55      8.90 o 
   5  13   0        0.46       13.83     17.89 o 
   0  14   0     2967.64     2997.74     39.85 o 
   2  14   0       17.54       20.00      5.93 o 
   4  14   0        9.83       18.27     10.35 o 
   1  15   0      137.43      141.95      8.63 o 
   3  15   0       16.25       21.12      8.90 o 
   5  15   0        0.85       10.57     19.52 o 
   0  16   0     2281.58     2194.22     37.41 o 
   2  16   0        2.86        1.83      5.90 o 
   4  16   0       33.12       40.69     10.75 o 
   1  17   0      161.33      173.27     10.57 o 
   3  17   0      168.42      156.25     10.12 o 
   0  18   0     7202.16     6975.47     69.94 o 
   2  18   0       22.61       21.29      6.41 o 
   4  18   0       40.72       49.44     11.78 o 
   1  19   0      359.31      370.86     13.80 o 
   3  19   0       13.97       11.93      7.51 o 
   0  20   0     3190.32     3181.54     50.42 o 
   2  20   0       70.90       67.50      9.48 o 
   4  20   0       82.14      100.82     29.28 o 
   1  21   0     3617.15     3610.46     39.68 o 
   3  21   0      181.17      175.37     11.07 o 
   0  22   0     2292.93     2275.55     47.98 o 
   2  22   0        2.79        1.60      7.99 o 
   4  22   0        9.79       -2.40     11.46 o 
   1  23   0        6.87       12.20      8.05 o 
   3  23   0       36.38       31.33      8.38 o 
   0  24   0     2160.04     2067.35     46.36 o 
   2  24   0      164.27      153.64     12.04 o 
   4  24   0       16.79       25.34     12.27 o 
   1  25   0       62.40       54.90      9.78 o 
   3  25   0       25.70       32.80      8.45 o 
   0  26   0      450.91      452.99     23.59 o 
   2  26   0        0.66       -1.08      8.57 o 
   4  26   0       11.57       16.29     11.78 o 
   1  27   0      286.30      271.28     14.95 o 
   3  27   0       49.14       49.48      9.67 o 
   0  28   0       17.29       25.21     13.83 o 
   2  28   0        7.98        4.39      8.57 o 
   1  29   0       53.69       50.48     10.35 o 
   3  29   0      137.21      139.33     11.89 o 
   0  30   0      146.39      137.44     17.89 o 
   2  30   0       39.13       49.23     10.63 o 
   1  31   0      101.25       95.32     12.93 o 
   3  31   0       70.79       62.89     10.78 o 
   0  32   0       84.07       57.74     16.27 o 
   2  32   0       32.48       31.63     10.63 o 
   1  33   0      123.05      112.77     15.86 o 
   3  33   0        0.20       -2.76      9.08 o 
   0  34   0      144.70      142.32     20.33 o 
   2  34   0        9.83        5.69     15.45 o 
   1  35   0      153.23      141.88     15.23 o 
   0  36   0        0.01        2.44     14.64 o 
   2  36   0        2.83       -0.81     17.08 o 
   1  37   0       62.28       52.05     17.08 o 
  -5   1   1        0.20        5.03      8.52 o 
  -3   1   1     1231.85     1303.01     21.31 o 
  -1   1   1     8810.52     9094.02     38.85 o 
   1   1   1     8077.50     8096.59     32.78 o 
   3   1   1       10.26       14.41      7.28 o 
   5   1   1       12.04       19.11     10.93 o 
  -4   2   1        0.46        4.74      6.62 o 
  -2   2   1        1.26       -1.10      4.14 o 
   2   2   1     2549.99     2672.22     22.07 o 
   4   2   1       59.09       56.09      8.85 o 
  -5   3   1        2.74       11.12      8.51 o 
  -3   3   1       97.77       87.91      8.62 o 
  -1   3   1     3608.98     3611.66     14.32 o 
   1   3   1    24849.93    24541.50    229.73 o 
   3   3   1      226.56      243.58     12.85 o 
   5   3   1       11.29       10.28      9.19 o 
  -4   4   1       40.21       39.92      9.76 o 
  -2   4   1       73.23       76.32      5.38 o 
   2   4   1       24.81       16.61      6.02 o 
   4   4   1       23.24       20.63      9.95 o 
  -5   5   1        8.28        1.92      8.63 o 
  -3   5   1      777.19      777.57     19.21 o 
  -1   5   1      390.79      386.56     16.27 o 
   1   5   1     4292.53     4216.65     20.50 o 
   3   5   1      107.10      104.04     10.53 o 
   5   5   1        0.41       -2.16      9.08 o 
  -4   6   1        4.60        8.70      8.86 o 
  -2   6   1       26.41       21.09      4.79 o 
   0   6   1     2811.63     2992.23     18.11 o 
   2   6   1      214.65      227.63      9.48 o 
   4   6   1        1.61        6.62      9.76 o 
  -5   7   1        0.05       -0.44     11.69 o 
  -3   7   1      329.37      367.80     18.30 o 
  -1   7   1      158.98      161.58      3.79 o 
   1   7   1     1980.39     1916.92     14.86 o 
   3   7   1      285.91      300.63     14.01 o 
   5   7   1        0.02       -3.94      8.85 o 
  -4   8   1       33.08       39.03     10.57 o 
  -2   8   1      744.16      768.04     17.18 o 
   0   8   1      592.98      602.26     16.27 o 
   2   8   1        1.24        4.07      5.75 o 
   4   8   1        9.68       16.72     10.16 o 
  -5   9   1        8.89        8.13     19.52 o 
  -3   9   1      814.06      870.92     20.26 o 
  -1   9   1      276.69      272.51      8.32 o 
   1   9   1     1728.09     1716.88     18.38 o 
   3   9   1       23.87       25.16      8.57 o 
   5   9   1       35.84       45.76     12.85 o 
  -4  10   1       16.49       13.01      9.76 o 
  -2  10   1      166.28      185.58      8.10 o 
   0  10   1       13.53       12.61      4.60 o 
   2  10   1       41.26       41.95      5.63 o 
   4  10   1        0.39        4.25     10.16 o 
  -5  11   1        3.10        6.51     19.52 o 
  -3  11   1      748.21      777.46     19.68 o 
  -1  11   1      256.91      285.94     15.05 o 
   1  11   1     3967.34     3889.67     24.06 o 
   3  11   1      544.12      544.73     17.80 o 
   5  11   1        8.39       30.18     12.70 o 
  -4  12   1       26.51       14.21      9.73 o 
  -2  12   1     1185.85     1266.85     17.33 o 
   0  12   1       77.24       75.94      6.02 o 
   2  12   1       60.97       66.89      6.25 o 
   4  12   1      121.16      113.57     16.27 o 
  -5  13   1       15.92       16.27     17.89 o 
  -3  13   1       47.47       58.43      7.76 o 
  -1  13   1      318.08      363.24     10.88 o 
   1  13   1     3844.19     3834.90     25.47 o 
   3  13   1       12.83       17.75      8.32 o 
   5  13   1        1.60       -0.55     11.46 o 
  -4  14   1        6.09        2.30      9.57 o 
  -2  14   1      695.28      711.19     14.07 o 
   0  14   1      762.81      804.97     15.23 o 
   2  14   1       58.06       65.86      6.72 o 
   4  14   1       17.47       14.37     10.30 o 
  -5  15   1        3.99        7.32     16.27 o 
  -3  15   1      261.55      273.27     11.68 o 
  -1  15   1      130.15      154.78      8.90 o 
   1  15   1     2888.00     2781.25     29.31 o 
   3  15   1        9.61        9.98      8.57 o 
   5  15   1       11.53       10.15     12.04 o 
  -4  16   1       14.39       14.91     10.16 o 
  -2  16   1       85.82       76.03     10.98 o 
   0  16   1      872.56      849.48     17.25 o 
   2  16   1        5.84        3.61      6.07 o 
   4  16   1        5.35       12.03     10.88 o 
  -3  17   1      109.30      126.77      9.52 o 
  -1  17   1      334.90      312.30     12.20 o 
   1  17   1     1515.59     1512.47     23.56 o 
   3  17   1        0.68        4.07      8.63 o 
  -4  18   1        9.15        3.41     10.53 o 
  -2  18   1       82.35       76.34      9.20 o 
   0  18   1     1065.62     1102.89     20.70 o 
   2  18   1      143.23      135.47      8.76 o 
   4  18   1        1.61        8.05     10.88 o 
  -3  19   1      259.59      289.42     12.42 o 
  -1  19   1      262.07      269.20     12.04 o 
   1  19   1      276.61      279.90     15.05 o 
   3  19   1        0.26       10.98      9.20 o 
  -4  20   1        9.74       15.39     10.53 o 
  -2  20   1       66.39       71.50      9.48 o 
   0  20   1       21.11       36.14      8.63 o 
   2  20   1      203.60      213.10     10.17 o 
   4  20   1       15.64       14.33     11.11 o 
  -3  21   1      164.46      184.53     11.38 o 
  -1  21   1        3.35        9.34      8.32 o 
   1  21   1     5744.69     5637.19     49.15 o 
   3  21   1       79.49       82.44      9.54 o 
  -4  22   1      186.88      173.21     34.16 o 
  -2  22   1      241.21      217.54     12.93 o 
   0  22   1     6406.85     6501.33     76.45 o 
   2  22   1      539.85      536.06     14.69 o 
   4  22   1       41.71       34.82     12.27 o 
  -3  23   1        0.24        6.59      8.08 o 
  -1  23   1      190.46      182.09     11.78 o 
   1  23   1      649.03      651.69     25.21 o 
   3  23   1       41.65       46.38      8.76 o 
  -4  24   1        7.50        4.07     16.27 o 
  -2  24   1      219.88      222.39     13.51 o 
   0  24   1       32.63       42.58      9.15 o 
   2  24   1       37.42       59.59     19.52 o 
   4  24   1        0.07       -0.65     11.33 o 
  -3  25   1      115.53      142.30     11.11 o 
  -1  25   1      161.64      160.31     11.78 o 
   1  25   1       22.54       30.04      8.90 o 
   3  25   1        0.72        1.18      8.13 o 
  -4  26   1        2.26       10.57     17.08 o 
  -2  26   1      176.40      172.36     12.93 o 
   0  26   1       74.90       86.62     10.63 o 
   2  26   1       61.31       64.35     10.30 o 
   4  26   1       26.28        9.63     10.88 o 
  -3  27   1       19.36       37.11      9.30 o 
  -1  27   1        4.77        3.38      8.90 o 
   1  27   1      333.03      307.03     15.23 o 
   3  27   1        1.79        0.83      8.60 o 
  -2  28   1       74.66       73.19     10.63 o 
   0  28   1      145.82      126.69     25.21 o 
   2  28   1        0.37        1.23      8.79 o 
   4  28   1        5.33        2.44     17.89 o 
  -3  29   1       26.53       31.66      9.57 o 
  -1  29   1       35.53       37.30     10.05 o 
   1  29   1      260.01      247.46     11.71 o 
   3  29   1        0.40        2.61      9.18 o 
  -2  30   1       60.39       59.81     11.20 o 
   0  30   1      289.97      303.28     16.67 o 
   2  30   1       34.47       32.39      9.57 o 
  -3  31   1       32.05       37.73      9.72 o 
  -1  31   1        0.47        6.10     10.35 o 
   1  31   1      186.91      191.57     14.95 o 
   3  31   1       38.01       45.49      9.50 o 
  -2  32   1      515.01      542.92     24.40 o 
   0  32   1      432.53      426.53     19.21 o 
   2  32   1        0.88        6.75     10.30 o 
  -3  33   1       23.97       12.70     11.11 o 
  -1  33   1      204.91      229.73     19.11 o 
   1  33   1        2.78        5.34     10.63 o 
   3  33   1      131.95      116.24     15.17 o 
  -2  34   1       15.06       16.18     10.88 o 
   0  34   1      229.62      242.06     16.32 o 
   2  34   1      109.89      118.53     13.77 o 
  -1  35   1        1.79        1.63     15.45 o 
   1  35   1        1.68        6.99     11.33 o 
  -2  36   1       19.32       11.39     17.08 o 
   0  36   1      113.44       91.09     19.52 o 
  -1  37   1        0.00       -8.95     14.64 o 
   0  38   1       93.45       90.27     20.33 o 
  -4   0   2     1039.77      999.26     24.31 o 
  -2   0   2     4708.43     4701.55     47.98 o 
   2   0   2    37548.17    39616.31    578.24 o 
   4   0   2       54.41       65.06     16.27 o 
  -5   1   2       30.80       30.90     19.52 o 
  -3   1   2     1268.74     1295.26     19.10 o 
  -1   1   2      689.30      720.22      6.31 o 
   1   1   2    84875.05    80744.91    617.28 o 
   3   1   2       54.71       64.81      8.25 o 
   5   1   2       36.55       27.20     11.78 o 
  -4   2   2      132.89      125.69      8.57 o 
  -2   2   2     2062.54     1996.31     17.94 o 
   2   2   2       50.67      106.27      7.13 o 
   4   2   2        5.82       11.44      8.01 o 
  -5   3   2        0.81        0.42     10.08 o 
  -3   3   2        6.24        5.88      6.50 o 
  -1   3   2       70.72       70.18      2.76 o 
   1   3   2     1039.32      960.04     17.08 o 
   3   3   2        6.27        3.71      8.40 o 
   5   3   2        0.67        9.39     10.63 o 
  -4   4   2        7.00        4.67      8.57 o 
  -2   4   2     2215.39     2132.37     13.53 o 
   0   4   2     1643.88     1678.60     17.89 o 
   2   4   2      310.58      288.61     10.93 o 
   4   4   2       30.64       26.39     11.39 o 
  -5   5   2        1.47        6.11     10.96 o 
  -3   5   2       34.91       30.44      7.97 o 
  -1   5   2        9.00       11.06      2.32 o 
   1   5   2      516.29      517.05      9.25 o 
   3   5   2       64.05       65.98      9.73 o 
   5   5   2        0.17       -6.86      9.19 o 
  -4   6   2        1.11        2.39      8.25 o 
  -2   6   2     1087.42     1024.01     12.06 o 
   0   6   2      110.72      115.91      8.95 o 
   2   6   2     1122.24     1162.88     30.90 o 
   4   6   2        0.18        0.30      9.95 o 
  -5   7   2        0.60        2.93     10.83 o 
  -3   7   2       71.04       64.56     10.98 o 
  -1   7   2      791.99      810.85      8.52 o 
   1   7   2       94.21      112.58      4.84 o 
   3   7   2       13.93       11.54      8.90 o 
   5   7   2        0.05        1.67      9.32 o 
  -4   8   2        2.98        2.10      8.57 o 
  -2   8   2     1810.58     1794.40     13.48 o 
   0   8   2      608.96      596.13     14.64 o 
   2   8   2     1086.72     1122.20     19.26 o 
   4   8   2       37.30       37.60     11.11 o 
  -5   9   2       23.05       24.40     20.33 o 
  -3   9   2       17.07       16.29      8.40 o 
  -1   9   2      342.59      362.49     10.57 o 
   1   9   2       76.03       74.63      4.65 o 
   3   9   2       77.17       77.87     13.01 o 
   5   9   2       17.32        9.10     12.12 o 
  -4  10   2        0.52        2.29      8.73 o 
  -2  10   2     7968.64     8188.20     28.49 o 
   0  10   2        2.40        1.63      6.51 o 
   2  10   2     1197.25     1114.71     19.83 o 
   4  10   2      656.73      680.19     22.67 o 
  -5  11   2      167.01      161.03     24.40 o 
  -3  11   2      154.45      165.04      9.44 o 
  -1  11   2    13547.04    14971.43    229.85 o 
   1  11   2     1762.90     1773.15     20.03 o 
   3  11   2      556.81      574.04     18.38 o 
   5  11   2       80.99       59.50     17.89 o 
  -4  12   2        1.76        4.41      9.17 o 
  -2  12   2        4.29       16.55      2.90 o 
   0  12   2     1488.60     1584.31     35.78 o 
   2  12   2      494.05      497.34     13.32 o 
   4  12   2      253.76      215.00     15.40 o 
  -5  13   2        5.88       -0.81     16.27 o 
  -3  13   2      124.54      114.83      8.49 o 
  -1  13   2      205.96      268.25      9.76 o 
   1  13   2      185.87      182.69      8.21 o 
   3  13   2       70.22       73.86     10.30 o 
   5  13   2        0.17        6.58     12.50 o 
  -4  14   2        6.97        1.29      9.33 o 
  -2  14   2      691.95      681.89     16.32 o 
   0  14   2      666.40      740.70     21.15 o 
   2  14   2      680.10      678.84     13.91 o 
   4  14   2       26.93       32.39     11.46 o 
  -5  15   2        0.80       -4.07     17.08 o 
  -3  15   2       15.78       12.95      6.67 o 
  -1  15   2       75.36       71.94      7.17 o 
   1  15   2      244.82      242.26      7.91 o 
   3  15   2        0.52        4.07      8.63 o 
   5  15   2        0.00        7.30     11.69 o 
  -4  16   2        0.40        4.35      9.57 o 
  -2  16   2     1121.66     1123.06     21.51 o 
   0  16   2      715.86      678.27     21.96 o 
   2  16   2      516.03      529.13     13.49 o 
   4  16   2       19.47       15.36     10.63 o 
  -3  17   2        4.24        5.02      6.94 o 
  -1  17   2      299.99      313.05     11.79 o 
   1  17   2        7.95       15.56      5.07 o 
   3  17   2        9.53        7.71      8.90 o 
   5  17   2        1.37       10.57     17.08 o 
  -4  18   2       40.82       12.20     16.27 o 
  -2  18   2      260.97      262.43     12.61 o 
   0  18   2      310.14      292.78     17.08 o 
   2  18   2     1370.16     1418.42     29.31 o 
   4  18   2        0.10        1.69     10.53 o 
  -3  19   2       59.90       55.18      8.43 o 
  -1  19   2      366.52      368.33     15.05 o 
   1  19   2     1865.50     1872.65     25.57 o 
   3  19   2        8.08       10.87      9.48 o 
   5  19   2        0.13        8.95     17.89 o 
  -4  20   2       37.02       36.60     17.08 o 
  -2  20   2      838.20      846.38     20.68 o 
   0  20   2     1400.39     1332.40     65.47 o 
   2  20   2     1199.96     1193.46     19.99 o 
   4  20   2       11.52       24.48     11.20 o 
  -3  21   2      412.47      410.57     14.79 o 
  -1  21   2      154.62      157.18     11.33 o 
   1  21   2     6236.63     6264.76     40.11 o 
   3  21   2      190.18      176.54     13.80 o 
  -4  22   2      126.24      111.42     20.33 o 
  -2  22   2       67.70       84.01     10.05 o 
   0  22   2      188.75      195.69     24.40 o 
   2  22   2      841.45      810.62     17.66 o 
   4  22   2        0.00        0.53     11.33 o 
  -3  23   2        4.49        5.29      7.87 o 
  -1  23   2        7.55       10.02      7.99 o 
   1  23   2      524.51      528.21     13.62 o 
   3  23   2       17.52       21.61     10.05 o 
  -4  24   2       31.57       47.17     19.52 o 
  -2  24   2       72.31       83.77     10.05 o 
   0  24   2        0.04        6.48      7.99 o 
   2  24   2      344.01      342.07     13.08 o 
   4  24   2       10.23        7.91     11.69 o 
  -3  25   2       39.17       45.27      9.04 o 
  -1  25   2      306.90      274.79     14.66 o 
   1  25   2      581.86      557.02     14.15 o 
   3  25   2       25.97       30.72     11.20 o 
  -4  26   2        3.08       11.39     18.71 o 
  -2  26   2      201.84      217.68     13.83 o 
   0  26   2      163.32      179.62     12.12 o 
   2  26   2      143.71      173.40     10.83 o 
   4  26   2        3.38        7.52     11.78 o 
  -3  27   2       59.34       60.25      9.50 o 
  -1  27   2      162.71      156.57     12.93 o 
   1  27   2      642.57      627.32     18.95 o 
   3  27   2        1.89        4.22     10.75 o 
  -2  28   2      134.14      145.79     12.93 o 
   0  28   2        9.31        2.92      7.37 o 
   2  28   2        3.48        4.68      7.54 o 
  -3  29   2        5.92       17.31      8.93 o 
  -1  29   2      417.22      456.15     19.26 o 
   1  29   2      118.07      123.11     12.61 o 
   3  29   2        8.40        4.44     11.20 o 
  -2  30   2       21.70       26.75     10.53 o 
   0  30   2       88.28       99.02     18.71 o 
   2  30   2       50.48       62.60     12.04 o 
  -3  31   2      106.99      114.28     15.23 o 
  -1  31   2       89.99      103.48     12.61 o 
   1  31   2      180.24      164.97     13.77 o 
   3  31   2        1.28        8.01     11.46 o 
  -2  32   2       19.52       17.89      9.78 o 
   0  32   2       78.77       79.34     12.04 o 
   2  32   2       29.95       23.78     10.75 o 
  -3  33   2       13.00       16.27     17.08 o 
  -1  33   2        0.37        7.32     15.45 o 
   1  33   2      141.37      135.82     14.24 o 
   3  33   2       17.73       17.08     17.08 o 
  -2  34   2       19.97       23.21     11.20 o 
   0  34   2       11.26        7.32     15.45 o 
   2  34   2       36.23       52.05     19.52 o 
  -1  35   2       90.49       72.38     19.52 o 
   1  35   2      338.65      319.62     27.65 o 
  -2  36   2        6.54        4.88     17.89 o 
   0  36   2        2.64       -8.95     16.27 o 
  -1  37   2       30.74       35.78     17.08 o 
   1  37   2      119.39      136.63     23.59 o 
   0  38   2        8.30        6.51     17.08 o 
  -5   1   3        0.16        4.07     17.89 o 
  -3   1   3       51.15       61.63      7.10 o 
  -1   1   3     9427.27     9121.68     37.23 o 
   1   1   3     7151.16     7116.20     33.55 o 
   3   1   3      819.96      872.91     18.00 o 
   5   1   3        5.14        9.70     11.20 o 
  -4   2   3        3.31        3.00      5.47 o 
  -2   2   3      630.33      647.31      7.99 o 
   0   2   3     9674.19     9336.88    163.47 o 
   2   2   3      346.78      367.65     21.55 o 
   4   2   3      149.85      142.51     13.95 o 
  -5   3   3       20.16       14.64     17.89 o 
  -3   3   3      321.58      318.13     10.53 o 
  -1   3   3     1321.52     1294.14      8.20 o 
   1   3   3     1182.85     1198.56     61.81 o 
   3   3   3       94.95      102.41     11.20 o 
   5   3   3        0.48        1.63     11.11 o 
  -4   4   3        7.85        1.63      7.11 o 
  -2   4   3        6.62        7.17      2.81 o 
   0   4   3      791.28      792.13     13.83 o 
   2   4   3     1831.88     1955.23     28.46 o 
   4   4   3        3.34        2.04      8.43 o 
  -5   5   3       11.63       18.71     19.52 o 
  -3   5   3       12.02       11.88      6.09 o 
  -1   5   3     8126.84     7899.67     57.75 o 
   1   5   3     2134.40     2063.87     12.66 o 
   3   5   3      143.56      135.77     13.01 o 
   5   5   3        7.18        9.13     11.11 o 
  -4   6   3        5.10        3.93      7.74 o 
  -2   6   3      282.64      266.36      6.03 o 
   0   6   3       84.77       77.89      3.11 o 
   2   6   3      480.79      477.59     13.51 o 
   4   6   3        7.28        4.23      9.95 o 
  -5   7   3       54.19       52.05     21.96 o 
  -3   7   3        0.58        1.63      6.62 o 
  -1   7   3     5778.67     5712.15     25.24 o 
   1   7   3      330.55      298.47      8.57 o 
   3   7   3       42.83       50.45     10.05 o 
   5   7   3       19.49       22.49     10.31 o 
  -4   8   3        8.63        9.73      8.73 o 
  -2   8   3      142.18      152.33      5.04 o 
   0   8   3     1299.03     1446.19     10.80 o 
   2   8   3       91.20       75.26      7.76 o 
   4   8   3       33.44       31.80     11.46 o 
  -5   9   3        5.76       11.39     18.71 o 
  -3   9   3       89.45       93.23      7.66 o 
  -1   9   3     1644.16     1554.50     17.20 o 
   1   9   3      262.80      230.36      7.10 o 
   3   9   3       64.07       61.41     10.05 o 
   5   9   3        1.61        1.66     10.36 o 
  -4  10   3       34.89       45.54     10.16 o 
  -2  10   3      518.96      523.29      8.57 o 
   0  10   3      383.70      390.19      8.57 o 
   2  10   3        6.02        9.90      6.59 o 
   4  10   3       48.45       47.28     11.11 o 
  -5  11   3      165.74      187.05     25.21 o 
  -3  11   3       78.44       85.21      7.66 o 
  -1  11   3     7702.92     7967.90     41.61 o 
   1  11   3      843.98      800.23     11.14 o 
   3  11   3       58.37       62.28     10.35 o 
   5  11   3       41.82       52.38     14.59 o 
  -4  12   3      160.67      172.41     21.15 o 
  -2  12   3     1105.22     1149.23     25.21 o 
   0  12   3     1514.07     1778.41     26.43 o 
   2  12   3       33.16       22.96      7.41 o 
   4  12   3       56.68       58.00     16.27 o 
  -5  13   3        6.09       13.01     17.89 o 
  -3  13   3       21.18       24.48      6.69 o 
  -1  13   3     1207.06     1116.28     17.58 o 
   1  13   3     1698.08     1690.59     21.07 o 
   3  13   3      275.20      270.15     19.11 o 
   5  13   3        0.03        3.61     12.70 o 
  -4  14   3       12.04       -0.81     16.27 o 
  -2  14   3        0.21        1.71      3.44 o 
   0  14   3      507.18      568.48     12.12 o 
   2  14   3      212.83      226.07     12.20 o 
   4  14   3        8.28        7.36     10.63 o 
  -5  15   3        1.80      -13.01     16.27 o 
  -3  15   3       98.21      100.95      8.49 o 
  -1  15   3      398.25      336.05     11.33 o 
   1  15   3      677.09      665.33     15.45 o 
   3  15   3       96.17      107.76     11.78 o 
   5  15   3        1.93       -2.74     11.46 o 
  -4  16   3       49.18       47.17     17.08 o 
  -2  16   3      466.58      472.50     14.82 o 
   0  16   3      154.99      142.10      7.81 o 
   2  16   3      423.60      409.02     12.25 o 
   4  16   3        0.05       -1.37     10.88 o 
  -3  17   3       54.55       53.27      7.66 o 
  -1  17   3      663.49      614.14     15.62 o 
   1  17   3      718.72      716.99     16.02 o 
   3  17   3      202.06      213.57     13.77 o 
   5  17   3        0.75       -0.81     16.27 o 
  -4  18   3        4.11        4.88     15.45 o 
  -2  18   3      101.60      100.97      9.48 o 
   0  18   3       28.69       34.38      6.45 o 
   2  18   3      535.40      541.44     16.15 o 
   4  18   3        0.46       -0.94     11.11 o 
  -3  19   3        0.95        0.38      7.06 o 
  -1  19   3      970.03      947.23     20.49 o 
   1  19   3      298.38      293.31      9.75 o 
   3  19   3       28.57       46.36     10.93 o 
  -4  20   3       34.38       37.41     17.89 o 
  -2  20   3      274.52      287.23     11.34 o 
   0  20   3       62.97       55.26      7.81 o 
   2  20   3      107.16      113.16      9.14 o 
   4  20   3       29.50       22.32     11.78 o 
  -3  21   3      398.85      388.65     14.35 o 
  -1  21   3      572.55      538.94     16.78 o 
   1  21   3     1499.79     1479.46     19.92 o 
   3  21   3      269.59      281.48     16.65 o 
  -4  22   3       12.61       21.15     18.71 o 
  -2  22   3      885.06      833.70     17.88 o 
   0  22   3       43.94       49.31      8.40 o 
   2  22   3     4125.05     4078.36     42.89 o 
   4  22   3        1.49        3.66     10.93 o 
  -3  23   3       96.77       75.63      9.69 o 
  -1  23   3      170.07      180.09     12.27 o 
   1  23   3      469.77      453.83     15.53 o 
   3  23   3      156.42      139.33     13.43 o 
  -4  24   3       30.54       35.89     12.85 o 
  -2  24   3       16.17       24.28      7.06 o 
   0  24   3      474.64      460.31     16.20 o 
   2  24   3        9.22       10.51      7.58 o 
   4  24   3       19.40       15.08     11.78 o 
  -3  25   3        1.87        5.82      7.87 o 
  -1  25   3      274.15      263.44     19.52 o 
   1  25   3      103.41       85.52      9.94 o 
   3  25   3       16.00       24.25     10.75 o 
  -4  26   3       13.20        8.93     13.51 o 
  -2  26   3      174.05      160.74     10.86 o 
   0  26   3        3.45        3.25      7.21 o 
   2  26   3        0.45        0.91      7.33 o 
   4  26   3        0.67       -2.85     13.23 o 
  -3  27   3       62.56       52.79     12.93 o 
  -1  27   3       27.68       30.09      9.73 o 
   1  27   3       48.56       36.76      8.57 o 
   3  27   3        5.43       -0.64     10.88 o 
  -2  28   3      149.76      149.11     10.98 o 
   0  28   3      103.43       87.97     24.80 o 
   2  28   3       76.94       68.74      8.85 o 
  -3  29   3       33.04       28.21     11.11 o 
  -1  29   3       93.06       95.57     12.27 o 
   1  29   3      147.89      151.77     12.85 o 
   3  29   3       25.00       28.66     12.04 o 
  -2  30   3      180.80      184.64     12.41 o 
   0  30   3       19.62       25.62     10.93 o 
   2  30   3      111.20       89.18     12.61 o 
  -3  31   3       10.60       11.33     13.01 o 
  -1  31   3      166.46      169.97     22.77 o 
   1  31   3       68.11       61.00     17.89 o 
   3  31   3        6.80        8.84     10.94 o 
  -2  32   3      240.57      252.85     16.65 o 
   0  32   3      327.10      330.19     26.84 o 
   2  32   3      246.80      277.33     26.02 o 
  -1  33   3      205.38      268.38     26.02 o 
   1  33   3       32.66       34.16     16.27 o 
  -2  34   3       21.31       13.01      9.78 o 
   0  34   3       54.06       52.05     17.89 o 
   2  34   3       80.70       86.21     20.33 o 
  -1  35   3       25.62       25.21     17.08 o 
   1  35   3        0.73       -7.32     17.08 o 
  -2  36   3       63.57       53.53     12.61 o 
   0  36   3        2.19       -1.63     17.08 o 
  -1  37   3        8.46       21.15     17.89 o 
   0  38   3        8.06       16.27     18.71 o 
  -4   0   4       17.77       14.47      7.20 o 
  -2   0   4    13058.56    13370.31     45.07 o 
   0   0   4     9137.35     8773.33    122.80 o 
   2   0   4    29378.49    31132.21    563.60 o 
   4   0   4      496.73      479.02     29.28 o 
  -5   1   4        1.16        5.34     12.61 o 
  -3   1   4     1180.44     1261.64     28.62 o 
  -1   1   4     1484.05     1513.93      7.88 o 
   1   1   4      349.10      384.68     13.83 o 
   3   1   4     5633.23     5750.03     43.34 o 
   5   1   4        0.15       -0.26     10.88 o 
  -4   2   4       81.36       68.55     13.62 o 
  -2   2   4       36.51       50.77      3.25 o 
   0   2   4     4107.35     3906.29     20.26 o 
   2   2   4      352.12      437.35     13.51 o 
   4   2   4        1.72        1.30     10.05 o 
  -5   3   4        1.45        3.25     16.27 o 
  -3   3   4        3.38        1.53      5.50 o 
  -1   3   4      179.80      180.46      2.69 o 
   1   3   4        0.33        2.44      4.03 o 
   3   3   4       11.14       19.52      9.78 o 
   5   3   4        1.47        2.85     15.05 o 
  -4   4   4       39.80       39.79     11.20 o 
  -2   4   4       71.76       65.76      3.33 o 
   0   4   4     3250.22     3339.33     23.59 o 
   2   4   4       53.90       50.78      7.75 o 
   4   4   4       13.85       20.37      9.77 o 
  -5   5   4        7.84        8.13     17.89 o 
  -3   5   4        1.43        3.81      5.42 o 
  -1   5   4      114.56      116.61      3.64 o 
   1   5   4      330.00      332.43      6.27 o 
   3   5   4       36.97       38.16     10.05 o 
   5   5   4        0.15        8.46     10.63 o 
  -4   6   4       67.11       52.05     17.08 o 
  -2   6   4     1106.84     1102.18     11.18 o 
   0   6   4      735.39      739.35      6.92 o 
   2   6   4      644.26      668.83     15.74 o 
   4   6   4        0.89        3.50     10.30 o 
  -5   7   4       28.54       34.16     21.15 o 
  -3   7   4       57.94       55.49      6.80 o 
  -1   7   4      115.93      114.98      4.09 o 
   1   7   4       37.01       36.83      3.17 o 
   3   7   4       20.72       18.85      9.48 o 
   5   7   4        4.96       17.58     10.56 o 
  -4   8   4       56.22       87.83     17.89 o 
  -2   8   4      211.34      221.46      5.89 o 
   0   8   4     5677.89     5729.08     57.23 o 
   2   8   4      567.55      548.59     22.71 o 
   4   8   4        8.33       10.83     10.88 o 
  -5   9   4      136.07      152.08     23.59 o 
  -3   9   4        0.05        2.12      5.50 o 
  -1   9   4      208.49      253.04      5.72 o 
   1   9   4       98.46      110.32      4.27 o 
   3   9   4        8.82       15.86      9.20 o 
   5   9   4       27.50       27.74     11.25 o 
  -4  10   4      916.00      924.70     37.41 o 
  -2  10   4      966.91      980.66     16.38 o 
   0  10   4    20262.80    21167.85    159.18 o 
   2  10   4      734.28      741.20     16.90 o 
   4  10   4       32.78       37.41     11.11 o 
  -5  11   4      897.11      920.63     44.73 o 
  -3  11   4       70.96       60.71      7.00 o 
  -1  11   4     5453.65     6038.30     36.14 o 
   1  11   4     2103.57     2385.73     28.08 o 
   3  11   4       79.02       84.41     10.93 o 
   5  11   4      184.05      174.16     25.62 o 
  -4  12   4      197.26      200.07     21.96 o 
  -2  12   4      488.49      490.44      9.77 o 
   0  12   4     1649.70     2236.53     25.50 o 
   2  12   4      177.06      184.04     10.53 o 
   4  12   4      100.34       98.02     12.93 o 
  -5  13   4      136.43      134.19     25.21 o 
  -3  13   4       80.79       66.12      8.95 o 
  -1  13   4      359.16      342.57     10.35 o 
   1  13   4       17.87       19.69      3.92 o 
   3  13   4        4.82        4.47      9.20 o 
   5  13   4       29.25       40.18     13.29 o 
  -4  14   4       49.20       63.44     17.08 o 
  -2  14   4      159.24      155.40      7.73 o 
   0  14   4     1222.30     1232.13     11.98 o 
   2  14   4      385.39      383.60     14.01 o 
   4  14   4        5.30        0.41     10.93 o 
  -5  15   4        0.27        8.95     16.27 o 
  -3  15   4       12.27       13.59      5.79 o 
  -1  15   4      204.57      223.70      9.76 o 
   1  15   4        6.42        6.30      4.16 o 
   3  15   4       29.25       30.57     12.61 o 
   5  15   4        0.41        8.95     17.89 o 
  -4  16   4       32.77       42.29     17.89 o 
  -2  16   4      181.71      178.08      9.76 o 
   0  16   4     1498.86     1509.69     21.96 o 
   2  16   4      310.62      312.89     14.01 o 
   4  16   4        9.68       12.61     11.50 o 
  -3  17   4       70.40       55.49      9.54 o 
  -1  17   4      798.79      809.87     17.78 o 
   1  17   4        4.78        6.80      5.65 o 
   3  17   4       15.22       21.86      9.73 o 
  -4  18   4        6.48       17.08     11.78 o 
  -2  18   4      596.13      569.18     16.61 o 
   0  18   4      400.40      385.94     12.12 o 
   2  18   4     1075.38     1116.16     27.24 o 
   4  18   4       10.51       20.41     12.04 o 
  -3  19   4        6.09        8.21      6.91 o 
  -1  19   4      246.43      268.88     12.30 o 
   1  19   4      122.83      127.54     12.61 o 
   3  19   4      213.29      212.81     14.92 o 
  -4  20   4        1.17       -1.63     11.46 o 
  -2  20   4      510.75      491.40     29.28 o 
   0  20   4      410.61      408.88     13.48 o 
   2  20   4      740.26      745.01     25.62 o 
   4  20   4       94.13       98.74     14.95 o 
  -3  21   4      100.77       86.15     13.01 o 
  -1  21   4     1578.78     1550.99     27.09 o 
   1  21   4      290.61      276.22     12.04 o 
   3  21   4     1380.45     1403.61     31.31 o 
  -4  22   4       29.08       29.68     12.65 o 
  -2  22   4      108.69       87.89     10.35 o 
   0  22   4       63.77       57.66      8.12 o 
   2  22   4      862.50      830.37     22.34 o 
   4  22   4       58.98       47.87     14.08 o 
  -3  23   4      239.27      203.11     15.81 o 
  -1  23   4      391.34      421.44     15.98 o 
   1  23   4        6.26        6.47      6.16 o 
   3  23   4      286.38      280.73     16.90 o 
  -4  24   4       27.57       28.82     13.19 o 
  -2  24   4      297.05      274.74     14.45 o 
   0  24   4      260.64      198.18     47.17 o 
   2  24   4      374.53      402.14     16.61 o 
   4  24   4        1.66        2.94     12.61 o 
  -3  25   4       14.90       21.55     11.50 o 
  -1  25   4      188.15      219.68     17.08 o 
   1  25   4      131.40      107.35     17.08 o 
   3  25   4       67.27       58.28     11.69 o 
  -4  26   4        2.47        0.81     18.71 o 
  -2  26   4      109.70      110.30     11.53 o 
   0  26   4      141.15      103.65     21.96 o 
   2  26   4       84.94       95.86     12.49 o 
   4  26   4        6.56        0.00     19.52 o 
  -3  27   4        7.30       13.24     11.20 o 
  -1  27   4      411.83      454.62     27.65 o 
   1  27   4        0.37       13.01     13.83 o 
   3  27   4       77.17       72.30     12.70 o 
  -2  28   4       11.47       17.80      9.33 o 
   0  28   4      159.20      165.10     20.33 o 
   2  28   4        0.26        2.20      9.33 o 
  -3  29   4       19.10       23.20     11.46 o 
  -1  29   4      388.15      404.20     28.46 o 
   1  29   4       57.10       78.89     17.08 o 
   3  29   4        2.75        2.89     11.33 o 
  -2  30   4      146.42      142.70     11.50 o 
   0  30   4       10.60       10.57     14.64 o 
   2  30   4       38.26       52.86     17.89 o 
  -3  31   4       24.23       31.31     13.23 o 
  -1  31   4      556.95      610.77     34.97 o 
   1  31   4        2.50        8.95     14.64 o 
   3  31   4       17.56       17.08     18.71 o 
  -2  32   4        7.62        7.73      8.70 o 
   0  32   4       33.48       67.91     13.23 o 
   2  32   4       33.26       29.28     16.27 o 
  -1  33   4       82.16       64.25     19.52 o 
   1  33   4       23.16       36.60     17.08 o 
  -2  34   4        9.27        5.69     14.64 o 
   0  34   4       45.12       53.68     18.71 o 
   2  34   4       36.21       39.85     17.89 o 
  -1  35   4       99.08       86.21     20.33 o 
   1  35   4        0.18        8.13     17.08 o 
  -2  36   4       20.07       26.02     18.71 o 
   0  36   4        0.95        0.00     17.89 o 
  -1  37   4      161.70      163.47     25.21 o 
   0  38   4        6.27      -11.39     17.89 o 
  -5   1   5        0.07        5.56     12.35 o 
  -3   1   5       87.34       79.81      6.91 o 
  -1   1   5     4329.94     4143.31     39.44 o 
   1   1   5       50.21       39.04      7.32 o 
   3   1   5      165.55      225.81     15.50 o 
   5   1   5       33.70       26.15     12.93 o 
  -4   2   5       32.63       38.47     10.63 o 
  -2   2   5      125.15      133.90      3.92 o 
   0   2   5     3225.35     3171.30     20.12 o 
   2   2   5      916.54      961.51     18.95 o 
   4   2   5        4.67       11.82     11.20 o 
  -5   3   5        1.90        0.81     16.27 o 
  -3   3   5      299.67      300.60      8.19 o 
  -1   3   5     2108.85     2096.56     10.97 o 
   1   3   5     2791.97     2703.82     40.26 o 
   3   3   5     1000.92     1011.18     24.65 o 
   5   3   5       11.15        9.94     11.78 o 
  -4   4   5        2.49        7.44     10.05 o 
  -2   4   5      149.34      170.88      4.20 o 
   0   4   5      572.33      543.61      9.48 o 
   2   4   5       29.20       21.55      6.90 o 
   4   4   5       65.22       43.67     12.35 o 
  -5   5   5        0.14       -7.32     17.08 o 
  -3   5   5      378.99      360.77      8.04 o 
  -1   5   5     2638.13     2599.04     17.43 o 
   1   5   5     1041.21     1018.06     11.03 o 
   3   5   5       39.48       52.42     10.63 o 
   5   5   5        0.59       -2.93     12.35 o 
  -4   6   5        5.47        6.51     14.64 o 
  -2   6   5        4.31        2.49      2.54 o 
   0   6   5      454.05      439.17     13.01 o 
   2   6   5      131.55      151.39      9.48 o 
   4   6   5        7.59       16.67     11.50 o 
  -5   7   5       56.57       47.17     21.96 o 
  -3   7   5      172.14      160.95      6.70 o 
  -1   7   5      367.92      355.53      5.64 o 
   1   7   5     2231.99     2258.57     21.64 o 
   3   7   5       25.63       35.92     10.05 o 
   5   7   5        4.25        5.75     11.69 o 
  -4   8   5      171.79      174.85     21.15 o 
  -2   8   5        0.08       -0.78      3.79 o 
   0   8   5      264.50      296.60      4.70 o 
   2   8   5        0.59        2.04      3.49 o 
   4   8   5        1.32        1.96     10.63 o 
  -5   9   5        5.78        5.69     18.71 o 
  -3   9   5      525.79      533.51     12.91 o 
  -1   9   5     5035.27     5036.26     38.39 o 
   1   9   5        6.70        5.11      4.80 o 
   3   9   5       15.72       24.40      9.20 o 
   5   9   5        6.27        2.43     11.09 o 
  -4  10   5      167.65      206.57     21.96 o 
  -2  10   5      210.87      200.08      7.48 o 
   0  10   5       67.51       54.41      5.66 o 
   2  10   5        4.44        3.63      7.41 o 
   4  10   5        0.57        8.54     10.93 o 
  -5  11   5       95.68       95.15     24.40 o 
  -3  11   5      533.57      509.13     16.10 o 
  -1  11   5     1776.32     1792.73     16.20 o 
   1  11   5     2784.54     2934.37     18.95 o 
   3  11   5      147.58      163.02     12.93 o 
   5  11   5       12.96       18.72     13.43 o 
  -4  12   5      345.98      392.00     26.84 o 
  -2  12   5       93.55       84.61      5.75 o 
   0  12   5     3019.74     3300.71     25.78 o 
   2  12   5       90.53       87.36      9.73 o 
   4  12   5        7.14        9.09     11.46 o 
  -5  13   5        5.14      -17.08     20.33 o 
  -3  13   5       34.91       27.24      9.78 o 
  -1  13   5       63.29       39.34      4.71 o 
   1  13   5      295.40      279.18      9.92 o 
   3  13   5      272.75      282.74     15.50 o 
   5  13   5        5.19        3.80     12.35 o 
  -4  14   5       80.05      105.73     18.71 o 
  -2  14   5        2.78        2.67      3.90 o 
   0  14   5      751.36      807.33      9.33 o 
   2  14   5       10.72       10.82      7.21 o 
   4  14   5        9.55       12.20     11.50 o 
  -5  15   5        4.56       -0.81     18.71 o 
  -3  15   5      169.96      176.51     13.51 o 
  -1  15   5     2147.64     2170.57     21.41 o 
   1  15   5        6.89        6.54      5.54 o 
   3  15   5      140.14      174.75     13.43 o 
  -4  16   5        0.37        7.56     10.63 o 
  -2  16   5       35.88       31.06      4.69 o 
   0  16   5      495.33      525.40      9.39 o 
   2  16   5        0.50        2.14      7.37 o 
   4  16   5        1.04       -3.65     11.78 o 
  -3  17   5        0.14        0.91      9.15 o 
  -1  17   5      409.22      381.54     17.49 o 
   1  17   5       50.84       57.13      7.51 o 
   3  17   5      102.90      129.42     18.71 o 
  -4  18   5        0.42        8.91     11.46 o 
  -2  18   5        1.67        3.25      6.77 o 
   0  18   5      260.78      253.20      7.41 o 
   2  18   5       15.75       10.92      7.81 o 
   4  18   5       49.91       61.46     13.51 o 
  -3  19   5       95.41      106.27     12.35 o 
  -1  19   5      637.28      645.68     17.20 o 
   1  19   5       50.55       51.20      5.57 o 
   3  19   5        5.10        8.22     10.16 o 
  -4  20   5        0.01        0.21     10.88 o 
  -2  20   5      245.51      212.77     12.12 o 
   0  20   5      895.63      906.43     18.33 o 
   2  20   5       10.23       11.52      8.40 o 
   4  20   5       20.78       29.66     12.93 o 
  -3  21   5        8.25       15.86     10.35 o 
  -1  21   5     1116.07      996.41     22.45 o 
   1  21   5      287.86      303.69     12.48 o 
   3  21   5     1095.97     1177.02     28.60 o 
  -4  22   5       21.08       19.11     12.65 o 
  -2  22   5      340.34      273.62     30.09 o 
   0  22   5      914.94      677.28    164.69 o 
   2  22   5      442.38      365.57     37.41 o 
   4  22   5      302.47      268.56     18.95 o 
  -3  23   5      105.59      101.75     13.51 o 
  -1  23   5       17.25       11.39     13.83 o 
   1  23   5      149.05      129.31     17.89 o 
   3  23   5      377.66      321.21     17.72 o 
  -4  24   5       39.84       27.65     12.65 o 
  -2  24   5       80.58       66.19      9.76 o 
   0  24   5      226.07      242.36     20.33 o 
   2  24   5      118.45      116.36     14.64 o 
   4  24   5       10.32        0.81     12.70 o 
  -3  25   5        4.02       13.62     11.20 o 
  -1  25   5      225.70      235.85     21.96 o 
   1  25   5        0.29        4.88     13.01 o 
   3  25   5        0.20        0.27     10.16 o 
  -2  26   5      109.44       78.54     10.35 o 
   0  26   5      668.38      664.45     30.90 o 
   2  26   5        7.88       14.40      9.33 o 
   4  26   5        1.13       -8.13     15.45 o 
  -3  27   5       11.20       11.63     11.46 o 
  -1  27   5      250.37      243.98     22.77 o 
   1  27   5       23.29       39.04     14.64 o 
   3  27   5       43.19       43.10     20.33 o 
  -2  28   5       16.42       26.84     15.45 o 
   0  28   5      229.00      265.13     22.77 o 
   2  28   5        9.80       -0.81     17.08 o 
  -3  29   5        0.15        1.02     12.61 o 
  -1  29   5      163.94      147.20     20.33 o 
   1  29   5        3.72        7.32     14.64 o 
   3  29   5       26.21       26.02     17.08 o 
  -2  30   5        0.70       -4.88     17.08 o 
   0  30   5      302.36      309.04     26.02 o 
   2  30   5        6.03        2.44     15.45 o 
  -3  31   5        0.54        1.01     12.04 o 
  -1  31   5       66.09       53.68     18.71 o 
   1  31   5       66.71       69.94     17.89 o 
  -2  32   5        1.38        1.63     15.45 o 
   0  32   5      787.68      870.26     28.46 o 
   2  32   5        0.14       -1.63     16.27 o 
  -1  33   5        1.13        1.63     17.08 o 
   1  33   5      249.95      309.86     28.46 o 
  -2  34   5        0.01        4.90     11.78 o 
   0  34   5       10.51       22.77     17.89 o 
  -1  35   5       36.77       39.85     17.89 o 
   1  35   5        9.08       17.89     19.52 o 
   0  36   5      110.02      102.47     21.96 o 
  -4   0   6       67.29       92.71     17.08 o 
  -2   0   6      629.16      794.00     12.03 o 
   0   0   6    17151.14    16487.56    189.85 o 
   2   0   6       60.00       39.85     11.39 o 
   4   0   6     3367.27     3436.09     70.76 o 
  -5   1   6       28.28       32.85     12.61 o 
  -3   1   6       21.18       23.52      4.26 o 
  -1   1   6    10149.99    10808.59     47.15 o 
   1   1   6      111.24      108.98     10.57 o 
   3   1   6     1872.24     1907.04     33.64 o 
   5   1   6      184.14      133.64     16.38 o 
  -4   2   6       14.03       24.80      9.78 o 
  -2   2   6     1366.31     1403.46      9.39 o 
   0   2   6     1399.15     1288.99     14.64 o 
   2   2   6       70.98       69.13     12.20 o 
   4   2   6      266.77      249.42     17.80 o 
  -5   3   6        0.42        4.07     17.08 o 
  -3   3   6        2.35        8.04      3.98 o 
  -1   3   6        8.92        6.97      2.37 o 
   1   3   6       94.97       82.95      9.76 o 
   3   3   6        0.00       -6.51     14.64 o 
   5   3   6        0.58       -0.11     12.85 o 
  -4   4   6       47.51       40.36     10.63 o 
  -2   4   6      477.63      464.01      6.17 o 
   0   4   6     1876.03     1765.39     17.48 o 
   2   4   6        7.99        8.54      6.90 o 
   4   4   6        2.87       -6.10     12.08 o 
  -5   5   6        3.06       17.89     18.71 o 
  -3   5   6        1.74        3.05      5.10 o 
  -1   5   6      245.97      254.36      3.87 o 
   1   5   6      292.96      298.10      7.05 o 
   3   5   6        0.07        0.05      9.73 o 
   5   5   6        0.11        8.13     12.08 o 
  -4   6   6        4.76        2.44     14.64 o 
  -2   6   6      929.78      892.18      9.16 o 
   0   6   6     3520.49     3440.91     37.00 o 
   2   6   6       63.42       60.98      7.99 o 
   4   6   6       56.43       56.99     12.65 o 
  -5   7   6        0.01        6.51     18.71 o 
  -3   7   6       32.03       33.95      6.41 o 
  -1   7   6        2.03        1.23      3.12 o 
   1   7   6      184.55      200.34      6.10 o 
   3   7   6        0.07       -3.00      9.15 o 
   5   7   6        0.30       -8.51     12.93 o 
  -4   8   6       43.09       47.98     16.27 o 
  -2   8   6      183.68      178.59      6.03 o 
   0   8   6     1215.73     1157.79      8.30 o 
   2   8   6      183.73      168.50      6.48 o 
   4   8   6        9.76       15.45     10.93 o 
  -5   9   6       63.63       78.07     20.33 o 
  -3   9   6      179.83      167.38     11.35 o 
  -1   9   6      102.81      115.33      4.95 o 
   1   9   6      176.58      198.72      5.95 o 
   3   9   6        6.49        9.29      9.48 o 
   5   9   6        3.41      -10.30     13.29 o 
  -4  10   6     1953.36     1873.79     50.42 o 
  -2  10   6      940.63      918.04     13.87 o 
   0  10   6     6402.26     6636.01     36.73 o 
   2  10   6     1496.87     1597.64     25.35 o 
   4  10   6       20.16       23.18     11.50 o 
  -5  11   6      102.72       60.18     21.15 o 
  -3  11   6     3640.50     3638.18     54.08 o 
  -1  11   6        5.84        2.84      4.17 o 
   1  11   6     7550.65     7962.34     34.42 o 
   3  11   6        2.59        6.51      9.15 o 
   5  11   6       13.81       19.52     19.52 o 
  -4  12   6      873.06      823.85     35.78 o 
  -2  12   6      103.78      100.92      6.59 o 
   0  12   6      792.02      709.84     14.24 o 
   2  12   6      459.02      512.27     15.98 o 
   4  12   6        2.72        5.17     11.20 o 
  -5  13   6        0.41        0.00     20.33 o 
  -3  13   6      139.85      128.68     12.08 o 
  -1  13   6        0.23        1.87      4.75 o 
   1  13   6       34.03       47.74      4.47 o 
   3  13   6        0.21        5.62      9.15 o 
  -4  14   6       65.59       72.61     12.65 o 
  -2  14   6       30.55       29.39      4.52 o 
   0  14   6      659.67      654.69     14.24 o 
   2  14   6       30.49       30.04      8.57 o 
   4  14   6       22.97       33.74     12.35 o 
  -3  15   6       29.68       26.37     10.05 o 
  -1  15   6        3.08        4.46      6.45 o 
   1  15   6       81.44       76.76      4.88 o 
   3  15   6        0.24       -0.74      9.37 o 
  -4  16   6       59.98       57.48     12.08 o 
  -2  16   6       79.84       71.29      7.35 o 
   0  16   6     1092.06     1052.49     16.24 o 
   2  16   6       17.75       11.04      7.81 o 
   4  16   6        0.36        6.51     11.50 o 
  -3  17   6      138.44      133.37     12.93 o 
  -1  17   6       85.87       68.43      9.15 o 
   1  17   6      649.90      628.08     15.19 o 
   3  17   6        3.29        4.96      9.15 o 
  -4  18   6        2.67       13.01     11.50 o 
  -2  18   6        7.51        7.44      6.90 o 
   0  18   6      746.68      725.44     14.89 o 
   2  18   6       44.21       45.57      8.57 o 
   4  18   6      159.69      176.03     16.96 o 
  -3  19   6       62.46       61.53     11.50 o 
  -1  19   6       23.48       16.80      8.21 o 
   1  19   6      182.95      130.87     19.93 o 
   3  19   6       17.87       16.44     10.75 o 
  -4  20   6       22.60       36.71     12.93 o 
  -2  20   6        1.37       -1.90      5.82 o 
   0  20   6     1362.61     1304.57     20.76 o 
   2  20   6       41.85       45.64      8.99 o 
   4  20   6       97.00       94.01     14.92 o 
  -3  21   6       40.25       52.83     11.78 o 
  -1  21   6      580.31      475.77     26.02 o 
   1  21   6      591.10      460.60    124.84 o 
   3  21   6      458.94      463.01     22.77 o 
  -4  22   6        3.84        7.73     10.93 o 
  -2  22   6      397.60      318.80     24.40 o 
   0  22   6       12.58       29.28     13.01 o 
   2  22   6       14.26       13.94      8.13 o 
   4  22   6      360.37      325.32     21.18 o 
  -3  23   6       14.51       24.54     11.46 o 
  -1  23   6      400.57      314.74     23.59 o 
   1  23   6      183.58      174.04     19.52 o 
   3  23   6      101.97      110.95     13.29 o 
  -4  24   6       34.41       33.17     13.42 o 
  -2  24   6        0.67        2.44     13.83 o 
   0  24   6      203.14      201.69     18.71 o 
   2  24   6       97.77      104.91     18.71 o 
   4  24   6       94.83       83.77     21.15 o 
  -3  25   6      120.07      108.94     19.93 o 
  -1  25   6        9.02       12.20     14.64 o 
   1  25   6      141.07      139.07     18.71 o 
   3  25   6        2.30       -4.07     17.89 o 
  -2  26   6        0.44       -7.32     16.27 o 
   0  26   6      305.19      269.19     22.77 o 
   2  26   6        1.64       -0.81     16.27 o 
  -3  27   6       69.29       70.52     14.01 o 
  -1  27   6       20.10       32.53     15.45 o 
   1  27   6      194.13      173.23     21.15 o 
   3  27   6       13.74       21.15     17.08 o 
  -2  28   6        0.46        4.88     16.27 o 
   0  28   6      107.05      113.05     18.71 o 
   2  28   6       15.45        7.32     16.27 o 
  -3  29   6      168.14      216.76     18.40 o 
  -1  29   6       17.03       13.01     15.45 o 
   1  29   6      448.77      470.07     29.28 o 
   3  29   6        2.24        7.32     20.33 o 
  -2  30   6        0.17        5.69     17.89 o 
   0  30   6      192.10      229.34     23.59 o 
   2  30   6       21.86       15.45     16.27 o 
  -1  31   6       14.37       13.83     16.27 o 
   1  31   6      197.09      202.51     23.59 o 
  -2  32   6       44.27       43.10     19.52 o 
   0  32   6        0.20       10.98     11.46 o 
   2  32   6       28.25       39.04     17.89 o 
  -1  33   6        5.93        6.51     17.08 o 
   1  33   6       10.77        2.44     15.45 o 
  -2  34   6       11.02       21.96     17.08 o 
   0  34   6       14.12       20.09     11.78 o 
  -1  35   6        6.06        4.07     17.08 o 
   1  35   6      106.15       89.46     21.96 o 
   0  36   6       43.68       30.90     18.71 o 
  -5   1   7        2.13        3.83     11.91 o 
  -3   1   7       61.93       63.69      6.06 o 
  -1   1   7      422.19      406.65      6.56 o 
   1   1   7     3887.82     3852.14     31.63 o 
   3   1   7      133.53      159.23     13.80 o 
   5   1   7        2.52       14.64     12.65 o 
  -4   2   7        3.19        6.10      9.20 o 
  -2   2   7      144.20      166.87      3.68 o 
   0   2   7        3.20        8.81      2.77 o 
   2   2   7        3.77        5.69     11.39 o 
   4   2   7        2.66        9.45     12.04 o 
  -5   3   7       16.00       19.52     17.89 o 
  -3   3   7      257.40      274.52      7.77 o 
  -1   3   7        2.76        0.11      2.67 o 
   1   3   7      207.07      196.18     20.74 o 
   3   3   7      158.07      141.54     12.93 o 
   5   3   7       36.24       22.45     13.19 o 
  -4   4   7        3.55        4.61      9.48 o 
  -2   4   7        0.18        2.72      2.03 o 
   0   4   7      143.79      149.78      6.83 o 
   2   4   7        1.35        2.44     10.57 o 
   4   4   7       63.70       59.84     13.01 o 
  -5   5   7        1.10        3.25     18.71 o 
  -3   5   7      361.74      380.10      8.84 o 
  -1   5   7      398.22      443.79      4.61 o 
   1   5   7     2284.30     2222.00     23.39 o 
   3   5   7        5.38       17.08     13.83 o 
   5   5   7        5.33       -1.25     13.51 o 
  -4   6   7       31.44       29.28     14.64 o 
  -2   6   7       70.52       67.89      4.35 o 
   0   6   7      225.74      209.55      7.75 o 
   2   6   7        1.72        5.02      4.82 o 
   4   6   7        5.29       -4.47     11.50 o 
  -5   7   7       10.00        4.88     17.89 o 
  -3   7   7      835.48      827.24     15.91 o 
  -1   7   7      201.54      195.53      5.79 o 
   1   7   7      801.84      820.88     11.34 o 
   3   7   7       45.94       44.38     10.05 o 
   5   7   7        0.02        0.00     17.08 o 
  -4   8   7        0.56        5.69     14.64 o 
  -2   8   7       54.74       54.01      6.60 o 
   0   8   7      384.98      414.91     15.05 o 
   2   8   7      332.94      337.11     20.41 o 
   4   8   7        0.77        3.25     16.27 o 
  -5   9   7       34.19       18.71     18.71 o 
  -3   9   7       42.75       32.65      7.10 o 
  -1   9   7     1518.68     1388.72     13.95 o 
   1   9   7     1880.27     1866.28     16.56 o 
   3   9   7        0.05        6.02      9.15 o 
  -4  10   7       11.23       18.71     16.27 o 
  -2  10   7       20.08       27.39      4.60 o 
   0  10   7      116.67      123.39      2.96 o 
   2  10   7      101.80      121.65     10.53 o 
   4  10   7        7.90       12.42     11.78 o 
  -5  11   7        0.16       -0.81     17.89 o 
  -3  11   7     1671.69     1681.04     31.05 o 
  -1  11   7      106.15      101.55      5.62 o 
   1  11   7     2088.27     2060.17     28.15 o 
   3  11   7       41.97       47.70     10.35 o 
  -4  12   7      122.13      108.72     13.23 o 
  -2  12   7     1673.43     1645.33     24.82 o 
   0  12   7      238.86      250.78      5.41 o 
   2  12   7      457.82      482.37     16.02 o 
   4  12   7        8.93        7.72     11.69 o 
  -5  13   7       52.98       39.85     18.71 o 
  -3  13   7       66.05       76.91     11.78 o 
  -1  13   7       92.94       81.58      6.44 o 
   1  13   7      139.26      121.57      5.75 o 
   3  13   7       12.36       14.57      9.48 o 
  -4  14   7        5.08       10.98     10.35 o 
  -2  14   7       63.85       63.93      7.97 o 
   0  14   7      194.35      213.18      5.82 o 
   2  14   7      297.14      301.34     16.67 o 
   4  14   7        5.29        8.13     11.69 o 
  -3  15   7       11.56        2.42      9.48 o 
  -1  15   7      163.29      155.86      8.19 o 
   1  15   7      655.20      651.61     10.92 o 
   3  15   7        1.48        0.60      9.95 o 
  -4  16   7        0.46        7.32     11.20 o 
  -2  16   7      298.96      230.94     53.68 o 
   0  16   7      187.94      184.93      9.57 o 
   2  16   7       25.50       19.68      8.12 o 
   4  16   7        1.11        1.82     11.78 o 
  -3  17   7       51.03       60.09     11.20 o 
  -1  17   7        5.44        2.44      7.99 o 
   1  17   7      327.84      316.77     12.20 o 
   3  17   7        8.59        7.10      9.37 o 
  -4  18   7       11.81       15.86     12.08 o 
  -2  18   7       33.07       25.72      6.47 o 
   0  18   7       17.66       11.39     11.39 o 
   2  18   7       27.41       16.71      7.63 o 
   4  18   7       19.12       13.28     12.35 o 
  -3  19   7       80.13      100.55     19.52 o 
  -1  19   7      119.39       97.48     10.53 o 
   1  19   7      650.78      640.29     18.71 o 
   3  19   7        5.62        7.78      9.76 o 
  -4  20   7        2.33        6.10     11.50 o 
  -2  20   7      135.85      138.26     18.71 o 
   0  20   7       12.45       10.57     12.20 o 
   2  20   7       40.26       31.93     11.39 o 
   4  20   7       59.16       58.18     13.66 o 
  -3  21   7      212.79      227.28     29.68 o 
  -1  21   7      255.63      204.51     18.30 o 
   1  21   7      310.66      303.35     21.96 o 
   3  21   7        5.77       20.15     11.12 o 
  -4  22   7        7.79        7.73     12.65 o 
  -2  22   7      131.69      130.94     19.52 o 
   0  22   7      875.22      762.04     30.09 o 
   2  22   7       99.15       91.90     18.71 o 
   4  22   7      319.40      314.74     30.90 o 
  -3  23   7       83.65       90.93     14.08 o 
  -1  23   7      271.68      226.09     21.15 o 
   1  23   7        8.37       15.45     13.83 o 
   3  23   7       98.01      101.66     21.15 o 
  -4  24   7        2.43        0.79     12.27 o 
  -2  24   7      328.53      351.34     26.84 o 
   0  24   7       17.55        8.95     12.20 o 
   2  24   7      101.68      108.17     20.33 o 
  -3  25   7       18.18       24.40     12.08 o 
  -1  25   7       11.73       12.20     14.64 o 
   1  25   7      234.59      267.57     22.77 o 
   3  25   7       18.85       22.77     16.27 o 
  -2  26   7      115.06      101.66     19.52 o 
   0  26   7        6.45        0.00     13.01 o 
   2  26   7       56.05       53.68     17.89 o 
  -3  27   7       17.61       32.08     12.35 o 
  -1  27   7        9.51        7.32     14.64 o 
   1  27   7       42.74       64.25     17.89 o 
   3  27   7        3.84        3.25     18.71 o 
  -2  28   7      172.58      178.92     23.59 o 
   0  28   7       24.84       18.71     14.64 o 
   2  28   7       37.02       26.84     17.89 o 
  -3  29   7       16.90       18.38     12.35 o 
  -1  29   7       32.92       39.04     17.08 o 
   1  29   7       92.12       80.51     19.52 o 
  -2  30   7      126.74      133.38     23.59 o 
   0  30   7       52.42       64.25     17.89 o 
   2  30   7       22.03       25.21     18.71 o 
  -1  31   7       39.32       61.00     18.71 o 
   1  31   7       76.76      111.42     21.96 o 
  -2  32   7      373.66      503.42     35.78 o 
   0  32   7       62.61       67.79     13.19 o 
   2  32   7      273.14      287.09     29.28 o 
  -1  33   7       16.55       27.65     18.71 o 
   1  33   7       35.50       61.81     17.89 o 
   0  34   7        4.94        9.74     12.35 o 
  -1  35   7        0.27        0.81     19.52 o 
   0  36   7       18.23       21.15     17.89 o 
  -4   0   8      270.69      260.25     21.96 o 
  -2   0   8     1691.02     1659.35     17.52 o 
   0   0   8     9293.48     9855.87     62.22 o 
   2   0   8      859.93      895.42     30.09 o 
   4   0   8      444.22      428.60     30.90 o 
  -5   1   8      167.60      154.73     16.07 o 
  -3   1   8        3.97        5.47      4.19 o 
  -1   1   8      459.44      543.40      9.77 o 
   1   1   8     2330.20     2416.12     26.16 o 
   3   1   8        0.70        5.29      9.78 o 
  -4   2   8        9.07        7.20      9.48 o 
  -2   2   8      401.27      398.28      6.61 o 
   0   2   8     1720.77     1809.92     19.49 o 
   2   2   8      352.33      369.24     14.95 o 
   4   2   8       59.67       48.22     12.93 o 
  -5   3   8        2.68       -6.51     16.27 o 
  -3   3   8        0.65        0.11      4.21 o 
  -1   3   8       16.64       13.60      2.11 o 
   1   3   8       10.23       12.20      6.51 o 
   3   3   8        3.66        6.78      9.48 o 
  -4   4   8       20.45       13.01      9.78 o 
  -2   4   8      560.03      552.49      8.96 o 
   0   4   8      357.31      381.88     10.16 o 
   2   4   8      374.38      392.81     21.96 o 
   4   4   8        0.19       -7.47     13.83 o 
  -5   5   8        0.12        6.51     16.27 o 
  -3   5   8        3.33        4.36      4.24 o 
  -1   5   8        7.64        6.58      1.98 o 
   1   5   8       65.49       71.44      6.83 o 
   3   5   8        0.50        0.00     13.83 o 
  -4   6   8        0.93       10.57     14.64 o 
  -2   6   8      171.80      178.78      7.28 o 
   0   6   8       43.48       45.72      5.66 o 
   2   6   8       82.66       65.14     17.08 o 
   4   6   8        0.23       -8.54     12.08 o 
  -5   7   8        2.50       18.71     17.89 o 
  -3   7   8      118.46      124.39      7.36 o 
  -1   7   8      197.28      199.19      6.17 o 
   1   7   8      124.76      122.31      7.62 o 
   3   7   8       22.37       30.90     15.45 o 
  -4   8   8       38.23       46.36     15.45 o 
  -2   8   8     1045.03     1116.19     21.18 o 
   0   8   8       16.50        8.95      6.51 o 
   2   8   8      358.79      368.27      9.99 o 
   4   8   8        0.48        4.84     12.35 o 
  -5   9   8        0.12       -4.07     18.71 o 
  -3   9   8      613.94      588.73     34.16 o 
  -1   9   8        7.87        8.10      4.24 o 
   1   9   8      116.32      112.11      5.88 o 
   3   9   8       50.36       51.58     13.83 o 
  -4  10   8       57.54       41.02     11.20 o 
  -2  10   8     8453.87     8361.80     55.46 o 
   0  10   8        0.56        4.07      4.86 o 
   2  10   8     2256.62     2328.63     31.02 o 
   4  10   8       25.74       18.71     16.27 o 
  -5  11   8        9.62       28.46     20.33 o 
  -3  11   8     2969.29     2873.57     39.39 o 
  -1  11   8     2062.67     2003.93     18.40 o 
   1  11   8      232.57      245.72     10.17 o 
   3  11   8      851.72      833.22     25.62 o 
  -4  12   8        2.35       10.94     10.05 o 
  -2  12   8     1939.01     1904.31     23.29 o 
   0  12   8       26.09       23.70      5.66 o 
   2  12   8      112.76       93.30      9.93 o 
   4  12   8       17.39       21.68     11.78 o 
  -5  13   8        1.40       13.01     19.52 o 
  -3  13   8      274.69      247.18     15.23 o 
  -1  13   8      216.09      227.44      7.98 o 
   1  13   8      108.12      102.81      5.57 o 
   3  13   8       51.13       50.95     10.75 o 
  -4  14   8       32.23       25.41     11.78 o 
  -2  14   8      613.39      593.28     16.41 o 
   0  14   8        6.39        6.04      5.86 o 
   2  14   8      185.07      192.91     11.71 o 
   4  14   8        0.79        4.90     11.69 o 
  -3  15   8       18.33        8.13      9.78 o 
  -1  15   8      179.93      166.66      8.76 o 
   1  15   8        6.77        7.02      5.11 o 
   3  15   8        1.84        7.46      9.73 o 
  -4  16   8        7.44       11.33     11.78 o 
  -2  16   8      623.85      502.56    138.26 o 
   0  16   8        0.05        2.18      6.02 o 
   2  16   8      308.05      253.45     68.72 o 
   4  16   8        0.48        0.45     12.27 o 
  -3  17   8        7.36        0.41     10.30 o 
  -1  17   8      307.64      315.19     14.01 o 
   1  17   8        2.86        4.07     12.20 o 
   3  17   8       14.21        6.33     10.16 o 
  -4  18   8        3.88        9.57     12.35 o 
  -2  18   8      131.51      106.44     14.23 o 
   0  18   8      138.35      119.00      8.99 o 
   2  18   8       45.43       59.37     16.27 o 
   4  18   8        5.22        5.29     12.08 o 
  -3  19   8        1.78        3.36     10.63 o 
  -1  19   8      228.70      232.05     19.93 o 
   1  19   8       30.12       34.16     13.83 o 
   3  19   8       31.36       30.09     18.71 o 
  -4  20   8        0.61        1.63     12.65 o 
  -2  20   8      164.09      174.85     20.33 o 
   0  20   8      122.86      107.35     15.45 o 
   2  20   8      226.29      252.93     22.77 o 
   4  20   8       33.19       47.98     21.96 o 
  -3  21   8        2.07       -1.97     10.30 o 
  -1  21   8       18.10       41.72      9.57 o 
   1  21   8      592.81      568.48     28.46 o 
   3  21   8        0.29        1.63     17.89 o 
  -4  22   8       33.13       51.38     14.01 o 
  -2  22   8       52.01       46.36     17.08 o 
   0  22   8      501.54      411.52     24.40 o 
   2  22   8        4.92       21.15     17.08 o 
  -3  23   8        2.54        2.40     10.88 o 
  -1  23   8      361.77      341.66     17.22 o 
   1  23   8       12.10        9.76     14.64 o 
   3  23   8        0.06        2.44     16.27 o 
  -2  24   8      298.34      265.94     25.21 o 
   0  24   8      167.83      133.38     17.08 o 
   2  24   8       15.36       13.01     16.27 o 
  -3  25   8        3.20        5.11     12.35 o 
  -1  25   8      284.83      306.61     25.21 o 
   1  25   8       20.55       18.71     14.64 o 
   3  25   8       28.50       39.04     20.33 o 
  -2  26   8       93.53       95.15     19.52 o 
   0  26   8       24.07       35.78     14.64 o 
   2  26   8       54.56       69.94     20.33 o 
  -3  27   8        1.86        6.00     12.93 o 
  -1  27   8      207.87      204.13     23.59 o 
   1  27   8       64.01       65.88     17.89 o 
   3  27   8        1.36       -8.95     18.71 o 
  -2  28   8      143.27      228.53     26.84 o 
   0  28   8        0.24        4.88     13.83 o 
   2  28   8       55.41       81.33     21.15 o 
  -3  29   8       90.26       96.60     14.92 o 
  -1  29   8      184.04      197.63     24.40 o 
   1  29   8        3.76        8.13     16.27 o 
  -2  30   8        5.31        3.25     18.71 o 
   0  30   8       36.05       26.02     15.45 o 
   2  30   8        2.07       16.27     17.08 o 
  -1  31   8      233.72      246.42     27.65 o 
   1  31   8      126.58      175.67     23.59 o 
  -2  32   8       20.82       23.59     18.71 o 
   0  32   8       40.69       38.22     13.23 o 
  -1  33   8       20.44       17.08     18.71 o 
   1  33   8       13.98        0.00     17.89 o 
   0  34   8       25.83       29.52     13.51 o 
  -5   1   9        8.22       17.08     11.50 o 
  -3   1   9       13.23       12.16      4.41 o 
  -1   1   9      341.40      286.41      8.28 o 
   1   1   9        2.32        8.04      4.95 o 
   3   1   9       85.57       94.52     12.65 o 
  -4   2   9        7.35       12.20      9.78 o 
  -2   2   9       47.91       48.77      3.64 o 
   0   2   9        9.96        7.96      3.26 o 
   2   2   9      153.02      162.56     11.78 o 
   4   2   9       48.40       58.40     13.51 o 
  -5   3   9        9.18       24.40     17.89 o 
  -3   3   9       15.88       13.36      4.40 o 
  -1   3   9     1609.52     1685.19     34.51 o 
   1   3   9      259.05      262.62      8.60 o 
   3   3   9        9.26        4.95     10.05 o 
  -4   4   9       27.49       26.72      7.54 o 
  -2   4   9       57.44       56.81      4.43 o 
   0   4   9       11.48       18.20      3.41 o 
   2   4   9        4.47       17.08     12.20 o 
   4   4   9        7.76        3.61     11.20 o 
  -5   5   9        1.60        8.95     17.89 o 
  -3   5   9       12.37       13.28      4.33 o 
  -1   5   9     1722.38     1629.12     14.15 o 
   1   5   9        1.38        0.81      5.75 o 
   3   5   9       80.18       84.14     12.35 o 
  -4   6   9        3.48        4.07     13.83 o 
  -2   6   9       22.52       19.83      4.91 o 
   0   6   9       24.30       33.12      5.66 o 
   2   6   9       33.33       27.08      6.47 o 
   4   6   9        6.84        2.25     11.91 o 
  -5   7   9        0.05        6.51     17.08 o 
  -3   7   9        0.00        1.47      5.12 o 
  -1   7   9     1508.09     1408.62     20.65 o 
   1   7   9       41.91       45.25      6.83 o 
   3   7   9      130.31      137.44     19.52 o 
  -4   8   9       78.51       78.02     11.78 o 
  -2   8   9      516.60      499.97     16.07 o 
   0   8   9       56.32       54.49      9.76 o 
   2   8   9       46.30       33.61      5.89 o 
   4   8   9       14.99        9.84     11.78 o 
  -5   9   9       11.22       13.83     17.89 o 
  -3   9   9       92.85       88.20      6.86 o 
  -1   9   9      307.37      318.24      8.42 o 
   1   9   9       34.36       44.73      6.45 o 
   3   9   9        0.45        4.88     15.45 o 
  -4  10   9       16.19       18.75     10.63 o 
  -2  10   9      719.08      719.55     18.87 o 
   0  10   9      738.97      748.91     37.82 o 
   2  10   9       28.95       35.81      8.57 o 
   4  10   9        8.61       13.01     18.71 o 
  -5  11   9        4.76        2.44     16.27 o 
  -3  11   9       44.67       32.77      6.17 o 
  -1  11   9     3403.66     3264.10     35.92 o 
   1  11   9       40.52       44.36      6.28 o 
   3  11   9      268.59      264.78     15.62 o 
  -4  12   9       12.80       21.15     11.50 o 
  -2  12   9      693.22      666.22     15.12 o 
   0  12   9     1020.16     1036.17     23.99 o 
   2  12   9      228.32      172.56     38.22 o 
   4  12   9       23.68        8.95     19.52 o 
  -3  13   9      210.80      178.64     15.45 o 
  -1  13   9       81.76       79.01      6.70 o 
   1  13   9        0.21        3.09      4.49 o 
   3  13   9       11.69       20.51     10.16 o 
  -4  14   9       66.65       55.90     12.61 o 
  -2  14   9      268.88      244.25     13.10 o 
   0  14   9        4.65        2.29      6.25 o 
   2  14   9       11.95       13.22      7.73 o 
   4  14   9        3.44        2.03     12.08 o 
  -3  15   9       15.18       10.78     10.05 o 
  -1  15   9      157.49      165.44      7.83 o 
   1  15   9      135.70      104.01     33.75 o 
   3  15   9        0.26        8.54      9.57 o 
  -4  16   9        5.03        7.99     11.46 o 
  -2  16   9        7.96        8.04      7.62 o 
   0  16   9      380.75      366.06     13.29 o 
   2  16   9       47.31       47.17     15.45 o 
   4  16   9        0.26        1.63     17.89 o 
  -3  17   9       11.14       10.17     10.35 o 
  -1  17   9      103.08      110.68      8.55 o 
   1  17   9       15.80       21.15     12.20 o 
   3  17   9       14.34       28.46     17.08 o 
  -4  18   9       28.11       24.25     12.35 o 
  -2  18   9        8.34        2.35      7.01 o 
   0  18   9       28.51       31.73      7.03 o 
   2  18   9        5.75       18.71     15.45 o 
   4  18   9        0.00        0.81     19.52 o 
  -3  19   9        7.30        4.20     10.53 o 
  -1  19   9      311.35      318.65     14.82 o 
   1  19   9        0.12       10.57     13.01 o 
   3  19   9       31.56       30.09     17.89 o 
  -4  20   9        9.22        7.55     12.27 o 
  -2  20   9        8.38        8.95     14.64 o 
   0  20   9      404.50      387.93     22.77 o 
   2  20   9       27.84       59.37     17.08 o 
  -3  21   9        0.60        4.53     10.63 o 
  -1  21   9      391.09      376.49     16.90 o 
   1  21   9      484.76      474.14     26.84 o 
   3  21   9       13.07       27.65     18.71 o 
  -4  22   9      146.84      170.32     16.65 o 
  -2  22   9       49.34       63.44     17.89 o 
   0  22   9        7.10        0.81     12.20 o 
   2  22   9      174.82      161.03     21.15 o 
  -3  23   9       50.42       62.60     12.93 o 
  -1  23   9      231.96      224.44     15.17 o 
   1  23   9      146.31      126.06     18.71 o 
   3  23   9        2.27        3.25     14.64 o 
  -2  24   9       60.10       74.82     19.52 o 
   0  24   9      261.26      226.09     20.33 o 
   2  24   9        1.62        0.81     15.45 o 
  -3  25   9        5.54        8.13     15.45 o 
  -1  25   9       29.23       34.97     17.08 o 
   1  25   9        0.55        9.76     14.64 o 
   3  25   9        6.97       26.02     19.52 o 
  -2  26   9       24.62       24.40     17.08 o 
   0  26   9      174.46      156.15     19.52 o 
   2  26   9       16.77       11.39     17.08 o 
  -3  27   9       14.79       20.33     18.71 o 
  -1  27   9       74.82       67.50     19.52 o 
   1  27   9       68.78       56.93     17.89 o 
  -2  28   9        9.48        1.63     18.71 o 
   0  28   9      178.66      216.33     22.77 o 
   2  28   9        9.22        9.76     18.71 o 
  -1  29   9       42.52       50.42     19.52 o 
   1  29   9       40.01       54.49     17.89 o 
  -2  30   9        0.40       -1.63     17.89 o 
   0  30   9       96.77      119.55     21.15 o 
   2  30   9       21.73       28.46     17.89 o 
  -1  31   9      121.25      143.14     23.59 o 
   1  31   9       27.85       33.34     17.08 o 
  -2  32   9      601.62      655.50     43.92 o 
   0  32   9       54.56       58.49     14.34 o 
  -1  33   9      326.10      350.52     31.72 o 
   1  33   9        1.39       -0.81     15.45 o 
   0  34   9        0.44       -1.19     12.35 o 
  -4   0  10      752.22      700.24     21.85 o 
  -2   0  10        0.45       -0.34      3.92 o 
   0   0  10      422.71      378.18     10.83 o 
   2   0  10     2067.25     2228.38     47.17 o 
   4   0  10        4.92        0.81     16.27 o 
  -5   1  10       15.30        1.63     15.45 o 
  -3   1  10      406.10      343.77      8.81 o 
  -1   1  10      206.97      184.35      5.36 o 
   1   1  10     1822.27     1923.23     47.39 o 
   3   1  10       48.72       45.40     11.20 o 
  -4   2  10       17.78       16.70      7.63 o 
  -2   2  10        4.75        3.25      3.46 o 
   0   2  10      798.77      815.18     10.57 o 
   2   2  10      119.35      108.76     10.93 o 
   4   2  10        4.76       13.01     12.08 o 
  -5   3  10        0.06        7.32     17.89 o 
  -3   3  10        2.08        2.11      4.29 o 
  -1   3  10        1.01        1.13      2.10 o 
   1   3  10        5.31        4.40      5.12 o 
   3   3  10        0.96        3.37     10.05 o 
  -4   4  10        6.45        5.17      8.79 o 
  -2   4  10        0.09       -0.14      3.15 o 
   0   4  10      502.80      487.50     13.15 o 
   2   4  10        5.49        2.64      6.21 o 
   4   4  10        3.51        5.01     12.27 o 
  -5   5  10        0.00       17.08     18.71 o 
  -3   5  10       31.20       26.78      5.75 o 
  -1   5  10       38.28       34.02      2.14 o 
   1   5  10       11.43        8.95      6.59 o 
   3   5  10        5.63        6.10     10.35 o 
  -4   6  10       62.52       61.81     16.27 o 
  -2   6  10        1.91       -3.98      7.75 o 
   0   6  10      820.58      820.57     25.62 o 
   2   6  10      107.09       99.20     23.59 o 
   4   6  10        2.27       -9.72     13.19 o 
  -5   7  10        0.09       -3.25     17.89 o 
  -3   7  10        1.96        4.10      5.34 o 
  -1   7  10      511.33      476.08     12.17 o 
   1   7  10       78.76       89.03     12.61 o 
   3   7  10        3.11        7.32     15.45 o 
  -4   8  10        6.06        6.60     10.05 o 
  -2   8  10        1.03       -2.44      8.05 o 
   0   8  10      589.23      586.37     20.33 o 
   2   8  10        1.48        2.44     12.20 o 
   4   8  10        5.58        6.90     12.35 o 
  -5   9  10        9.00        0.81     16.27 o 
  -3   9  10       88.09       87.47      7.10 o 
  -1   9  10      904.47      854.85     12.81 o 
   1   9  10       13.52       16.81      6.62 o 
   3   9  10       45.37       39.85     17.08 o 
  -4  10  10       60.01       65.92     12.35 o 
  -2  10  10     2438.98     2329.37     41.37 o 
   0  10  10     3964.21     3894.28     35.36 o 
   2  10  10      106.62      130.12     17.08 o 
   4  10  10      210.15      213.52     31.31 o 
  -5  11  10       28.70       11.39     19.52 o 
  -3  11  10       32.04       31.83      6.50 o 
  -1  11  10    10066.26     9593.81     85.69 o 
   1  11  10       56.25       60.18     13.01 o 
   3  11  10      282.06      278.14     25.21 o 
  -4  12  10        2.20        5.25     10.63 o 
  -2  12  10      804.66      752.22     16.25 o 
   0  12  10      129.51      125.50      9.48 o 
   2  12  10       21.54       18.71     13.01 o 
   4  12  10      119.32       64.25     21.15 o 
  -3  13  10       18.15       16.09      9.48 o 
  -1  13  10      993.30      944.67     14.63 o 
   1  13  10      152.38      132.01     24.40 o 
   3  13  10        7.11       12.88      9.93 o 
  -4  14  10       12.18        8.13     10.93 o 
  -2  14  10        0.32        0.77      6.21 o 
   0  14  10      255.19      259.44     11.69 o 
   2  14  10        3.55        8.95     13.83 o 
   4  14  10        9.65        8.95     18.71 o 
  -3  15  10       21.64       21.15     10.35 o 
  -1  15  10        3.70        6.40      5.43 o 
   1  15  10       45.43       36.95     15.45 o 
   3  15  10        0.03        1.63     17.08 o 
  -4  16  10        4.38        3.67     11.20 o 
  -2  16  10       31.37       24.56      7.25 o 
   0  16  10      309.73      338.39     13.43 o 
   2  16  10        5.79       15.45     14.64 o 
   4  16  10        7.36        8.13     17.89 o 
  -3  17  10       33.52       29.78     11.20 o 
  -1  17  10      200.85      188.44      8.54 o 
   1  17  10       98.34      100.03     15.45 o 
   3  17  10       13.07       36.60     18.71 o 
  -4  18  10       64.42       70.11     14.08 o 
  -2  18  10       10.27        3.72      7.21 o 
   0  18  10      120.86      137.27     13.83 o 
   2  18  10       90.81      120.36     18.71 o 
  -3  19  10       84.80       78.11     12.93 o 
  -1  19  10       31.83       42.19      7.24 o 
   1  19  10       14.97       15.45     13.01 o 
   3  19  10        0.15        3.25     16.27 o 
  -4  20  10       43.82       54.49     14.95 o 
  -2  20  10       30.81       18.27      7.51 o 
   0  20  10       53.07       61.12      8.99 o 
   2  20  10      113.60      119.55     19.52 o 
  -3  21  10      156.70      202.02     16.68 o 
  -1  21  10       86.97      103.75     11.69 o 
   1  21  10       73.30       57.74     16.27 o 
   3  21  10       66.73       56.93     20.33 o 
  -2  22  10       27.81       32.53     15.45 o 
   0  22  10      169.13      159.40     18.71 o 
   2  22  10      122.87      126.87     20.33 o 
  -3  23  10       10.53       21.96     16.27 o 
  -1  23  10        2.28       -1.58      9.73 o 
   1  23  10      374.58      352.96     26.02 o 
   3  23  10        0.13        9.76     17.89 o 
  -2  24  10       28.91       22.77     15.45 o 
   0  24  10      141.78      129.31     17.89 o 
   2  24  10       57.99       57.74     18.71 o 
  -3  25  10       44.62       49.61     17.08 o 
  -1  25  10       80.16       80.51     18.71 o 
   1  25  10       20.40       28.46     15.45 o 
   3  25  10        0.07       20.33     20.33 o 
  -2  26  10       22.28       18.71     17.08 o 
   0  26  10       38.91       52.05     16.27 o 
   2  26  10       14.10       11.39     17.08 o 
  -3  27  10       26.83       39.04     19.52 o 
  -1  27  10       40.26       35.78     17.08 o 
   1  27  10       17.40        4.88     15.45 o 
  -2  28  10      120.09      110.61     21.96 o 
   0  28  10       32.79       46.36     17.08 o 
   2  28  10        0.09       -3.25     18.71 o 
  -1  29  10      350.24      443.24     32.53 o 
   1  29  10       42.25       32.53     16.27 o 
  -2  30  10        9.90        4.07     17.89 o 
   0  30  10        1.49        8.95     16.27 o 
  -1  31  10       54.34       63.44     20.33 o 
   1  31  10       44.65       54.49     17.89 o 
   0  32  10       32.77       25.14     12.50 o 
  -1  33  10       36.68       28.46     21.96 o 
  -3   1  11       59.48       65.88      4.99 o 
  -1   1  11        3.16        3.66      4.65 o 
   1   1  11      112.92      115.02      6.70 o 
   3   1  11       30.49       41.48     11.50 o 
  -4   2  11       13.08       17.44      7.66 o 
  -2   2  11        0.32        5.00      3.65 o 
   0   2  11      152.53      168.27      6.13 o 
   2   2  11       30.17       30.87      6.88 o 
   4   2  11        9.61        9.74     12.61 o 
  -3   3  11      283.12      273.56      9.68 o 
  -1   3  11       30.08       24.50      2.32 o 
   1   3  11      229.89      223.55      9.37 o 
   3   3  11        7.31       10.98     10.93 o 
  -4   4  11        0.03        5.85      8.79 o 
  -2   4  11       24.29       19.68      4.83 o 
   0   4  11       19.97       13.66      4.25 o 
   2   4  11       45.70       36.88      6.81 o 
   4   4  11        2.89        7.16     12.04 o 
  -5   5  11        1.31       -2.44     17.08 o 
  -3   5  11       51.01       57.82      6.79 o 
  -1   5  11      136.07      125.73      5.95 o 
   1   5  11      262.89      245.88      9.52 o 
   3   5  11        2.34        7.30     11.20 o 
  -4   6  11        4.69        2.44     14.64 o 
  -2   6  11       51.97       46.77      8.63 o 
   0   6  11        2.95        8.46      4.10 o 
   2   6  11        1.24        2.73      6.38 o 
   4   6  11        0.34       -6.07     13.51 o 
  -5   7  11        1.99        4.07     17.89 o 
  -3   7  11       76.15       80.59      7.17 o 
  -1   7  11      425.69      394.65      8.98 o 
   1   7  11      167.03      163.61     10.30 o 
   3   7  11        2.58        0.09     10.88 o 
  -4   8  11       15.21        7.05     10.30 o 
  -2   8  11      358.49      360.07     15.23 o 
   0   8  11      483.91      477.39     18.71 o 
   2   8  11        1.86        1.63     13.01 o 
   4   8  11        7.33       16.25     13.77 o 
  -5   9  11        2.44       -5.69     17.08 o 
  -3   9  11        2.75       12.64      5.91 o 
  -1   9  11       65.36       63.26      5.91 o 
   1   9  11      658.85      702.97     17.48 o 
   3   9  11       50.20       65.06     18.71 o 
  -4  10  11        5.25        8.07     10.63 o 
  -2  10  11       50.26       47.25      7.13 o 
   0  10  11      493.66      484.73     19.52 o 
   2  10  11       47.41       52.86     14.64 o 
   4  10  11       13.28       16.40     13.29 o 
  -5  11  11       18.80       32.53     19.52 o 
  -3  11  11       51.42       66.33      7.25 o 
  -1  11  11     1244.71     1172.22     15.80 o 
   1  11  11      371.23      362.72     21.96 o 
   3  11  11       24.14       47.98     17.89 o 
  -4  12  11       28.12       24.71     11.20 o 
  -2  12  11      117.82       89.88      8.13 o 
   0  12  11      985.65      993.83     20.13 o 
   2  12  11       25.63       30.90     14.64 o 
   4  12  11       23.94       17.35     12.70 o 
  -3  13  11      150.46      136.32     17.71 o 
  -1  13  11        0.69        0.20      5.10 o 
   1  13  11       38.24       24.67     10.17 o 
   3  13  11       10.39       17.08     17.08 o 
  -4  14  11       17.31       17.06     11.20 o 
  -2  14  11      441.21      410.17     14.31 o 
   0  14  11      304.18      292.37     12.61 o 
   2  14  11        2.59        2.44     13.83 o 
   4  14  11        1.91       14.64     20.33 o 
  -3  15  11       45.37       55.48     11.78 o 
  -1  15  11       11.04       11.34      5.17 o 
   1  15  11      177.73      124.64     24.40 o 
   3  15  11       34.77       27.65     17.08 o 
  -4  16  11        4.43        3.25     10.93 o 
  -2  16  11        2.23        1.70      7.16 o 
   0  16  11        8.50       10.93      7.62 o 
   2  16  11        3.39        0.81     14.64 o 
  -3  17  11       26.47       37.81     11.69 o 
  -1  17  11        4.50        5.34      5.43 o 
   1  17  11        2.84        3.25     13.01 o 
   3  17  11        2.39        7.32     17.08 o 
  -4  18  11        1.02       -1.32     12.35 o 
  -2  18  11      101.17       97.22     10.75 o 
   0  18  11        0.05        2.38      7.41 o 
   2  18  11        0.23        0.00     15.45 o 
  -3  19  11        0.19       11.53     11.20 o 
  -1  19  11       59.28       54.77      6.66 o 
   1  19  11      105.49      121.99     17.89 o 
   3  19  11        1.69        4.07     18.71 o 
  -4  20  11        0.02        4.64     12.93 o 
  -2  20  11        8.19        4.15      8.57 o 
   0  20  11        2.96        7.52      6.28 o 
   2  20  11      116.20      157.78     21.15 o 
  -3  21  11      244.88      302.20     21.55 o 
  -1  21  11      173.01      177.86     10.56 o 
   1  21  11        0.03        8.95     14.64 o 
   3  21  11       48.34       53.68     17.89 o 
  -2  22  11      216.43      244.80     23.59 o 
   0  22  11      115.33      126.06     17.89 o 
   2  22  11      142.57      148.83     22.77 o 
  -3  23  11       26.13       34.97     17.08 o 
  -1  23  11       87.95      103.00     12.27 o 
   1  23  11      137.32      130.12     19.52 o 
   3  23  11       24.25       17.89     18.71 o 
  -2  24  11        9.06       -4.07     15.45 o 
   0  24  11      152.34      151.27     19.52 o 
   2  24  11       35.45       40.66     17.89 o 
  -3  25  11        2.83        0.00     18.71 o 
  -1  25  11       28.98       32.66     10.88 o 
   1  25  11        6.48        8.13     15.45 o 
  -2  26  11       24.90        8.95     17.08 o 
   0  26  11       36.16       43.92     16.27 o 
   2  26  11       37.03       23.59     17.89 o 
  -1  27  11       22.92       34.97     17.89 o 
   1  27  11       15.82       22.77     17.08 o 
  -2  28  11        2.33       -6.51     17.08 o 
   0  28  11       37.76       34.97     17.89 o 
   2  28  11        5.90        7.32     20.33 o 
  -1  29  11       20.48       10.57     17.89 o 
   1  29  11        0.00        6.51     16.27 o 
  -2  30  11       18.54       24.40     19.52 o 
   0  30  11       17.87       21.96     16.27 o 
  -1  31  11      268.68      235.04     26.84 o 
   1  31  11        0.34        0.81     17.08 o 
   0  32  11      606.28      646.37     52.46 o 
  -4   0  12       17.34       10.57     13.01 o 
  -2   0  12     2102.64     1855.63     28.62 o 
   0   0  12      407.60      386.98     15.45 o 
   2   0  12      334.35      317.99     21.96 o 
   4   0  12       78.46       57.74     19.52 o 
  -3   1  12      417.69      333.46     12.42 o 
  -1   1  12       67.05       50.49      5.86 o 
   1   1  12        5.90        9.73      5.30 o 
   3   1  12      416.68      402.12     44.32 o 
  -4   2  12        0.80        2.44      9.20 o 
  -2   2  12        5.55        6.65      4.47 o 
   0   2  12       29.23       27.73      4.35 o 
   2   2  12      236.75      258.38     11.40 o 
   4   2  12        4.79       -0.04     12.35 o 
  -3   3  12        0.01        1.82      5.58 o 
  -1   3  12        0.03       -2.22      5.30 o 
   1   3  12        3.94        5.26      6.07 o 
   3   3  12        1.88       -1.63     10.93 o 
  -4   4  12        1.59        1.90      7.63 o 
  -2   4  12      106.23      119.76      9.76 o 
   0   4  12       65.51       66.74      4.99 o 
   2   4  12       37.30       32.05      7.28 o 
   4   4  12        0.19       -5.76     13.19 o 
  -3   5  12       19.33       19.62      5.97 o 
  -1   5  12       47.32       50.51      8.12 o 
   1   5  12        0.01        5.67      5.74 o 
   3   5  12       16.74       13.01     11.50 o 
  -4   6  12        2.63        3.28      9.15 o 
  -2   6  12       76.46       81.27     10.63 o 
   0   6  12       33.01       31.70      4.59 o 
   2   6  12       84.61       70.87      7.36 o 
   4   6  12        0.46        5.01     12.61 o 
  -3   7  12       23.56       28.12      6.19 o 
  -1   7  12        6.12        5.53      4.12 o 
   1   7  12       31.19       36.17      8.32 o 
   3   7  12        4.58        0.84     10.63 o 
  -4   8  12        0.94        1.16     10.05 o 
  -2   8  12      205.94      218.64     13.23 o 
   0   8  12      216.49      251.40     16.65 o 
   2   8  12        8.19        8.13     13.83 o 
   4   8  12        0.59        2.62     13.08 o 
  -5   9  12       28.33       15.45     17.08 o 
  -3   9  12        5.63        7.43      6.14 o 
  -1   9  12      631.76      590.88     11.24 o 
   1   9  12      218.23      213.71     29.28 o 
   3   9  12        8.33       14.18     11.20 o 
  -4  10  12      108.67      105.34     13.23 o 
  -2  10  12      126.35      143.96     10.16 o 
   0  10  12     5546.24     5393.65     61.00 o 
   2  10  12      139.36      155.34     18.71 o 
   4  10  12       43.67       37.49     14.01 o 
  -3  11  12       39.58       40.36      7.15 o 
  -1  11  12      576.18      516.54     11.15 o 
   1  11  12     2690.55     2750.50     51.24 o 
   3  11  12        0.01        1.63     17.08 o 
  -4  12  12       44.72       39.22     11.46 o 
  -2  12  12        3.66        3.85      7.01 o 
   0  12  12     2711.12     2680.42     58.96 o 
   2  12  12        5.34        8.13     14.64 o 
   4  12  12        9.73      -12.20     19.52 o 
  -3  13  12        8.44       15.40      6.77 o 
  -1  13  12       29.60       34.54      5.58 o 
   1  13  12      137.50      116.40     28.06 o 
   3  13  12        0.28       -4.88     16.27 o 
  -4  14  12        4.88       -3.66     11.50 o 
  -2  14  12      128.01      131.13      9.84 o 
   0  14  12      182.64      157.02     10.93 o 
   2  14  12        0.74        3.25     14.64 o 
  -3  15  12        2.38        0.86     10.05 o 
  -1  15  12       64.50       64.22      6.60 o 
   1  15  12        2.50        1.63     12.20 o 
   3  15  12        0.27       -2.44     17.08 o 
  -4  16  12        9.09        9.80     11.69 o 
  -2  16  12       82.37       73.74      8.90 o 
   0  16  12      277.80      268.19     12.93 o 
   2  16  12        6.59        7.32     14.64 o 
  -3  17  12        6.85        5.29     10.35 o 
  -1  17  12       54.20       60.27      6.70 o 
   1  17  12       72.75       64.25     15.45 o 
   3  17  12       14.63       18.71     19.52 o 
  -4  18  12        1.48        9.90     12.93 o 
  -2  18  12      153.93      171.85     10.77 o 
   0  18  12       22.31       25.63      7.37 o 
   2  18  12        0.01       -4.88     15.45 o 
  -3  19  12       12.55       17.59     11.69 o 
  -1  19  12       59.04       56.47      6.90 o 
   1  19  12       31.68       28.46     14.64 o 
   3  19  12        0.34        0.81     17.08 o 
  -4  20  12       40.91       17.08     17.08 o 
  -2  20  12       42.95       49.39     10.75 o 
   0  20  12       62.80       54.07      8.54 o 
   2  20  12        3.43        7.32     16.27 o 
  -3  21  12      181.46      232.60     26.02 o 
  -1  21  12       61.13       77.81      9.08 o 
   1  21  12       12.00       17.08     14.64 o 
   3  21  12       65.83       64.25     22.77 o 
  -2  22  12      102.88      144.76     21.96 o 
   0  22  12        4.65       12.20     13.01 o 
   2  22  12      120.45      120.36     21.15 o 
  -3  23  12       11.64       20.33     18.71 o 
  -1  23  12        3.19        7.08      7.87 o 
   1  23  12        3.84        0.81     15.45 o 
  -2  24  12       84.38       96.78     20.33 o 
   0  24  12      121.77       89.46     17.08 o 
   2  24  12        2.19        8.95     16.27 o 
  -3  25  12        5.48       -5.69     18.71 o 
  -1  25  12       26.43       18.09      8.48 o 
   1  25  12       59.78       72.38     18.71 o 
  -2  26  12        4.01       -4.07     18.71 o 
   0  26  12       45.36       52.86     15.45 o 
   2  26  12        0.30       -5.69     19.52 o 
  -1  27  12       38.84       36.42     11.53 o 
   1  27  12       27.62       21.96     16.27 o 
  -2  28  12        0.41        4.88     17.08 o 
   0  28  12      158.88      200.07     23.59 o 
  -1  29  12        0.01       -4.07     17.89 o 
   1  29  12      103.31       99.22     21.15 o 
   0  30  12        5.90       -4.88     17.08 o 
  -1  31  12       20.61        8.13     20.33 o 
   0  32  12       26.56       24.40     17.89 o 
  -3   1  13       88.98       80.92     11.50 o 
  -1   1  13       77.48      100.33     19.93 o 
   1   1  13        0.75        2.42      5.24 o 
   3   1  13        4.08        0.41     10.93 o 
  -4   2  13       18.63       13.85     10.05 o 
  -2   2  13       12.62       30.09      6.51 o 
   0   2  13       11.20       12.98      4.30 o 
   2   2  13       17.87       15.47      7.19 o 
   4   2  13        0.28       21.54     13.51 o 
  -3   3  13       11.82        3.09      6.69 o 
  -1   3  13      261.37      253.39     14.46 o 
   1   3  13       81.25       87.02      6.55 o 
   3   3  13        4.86        8.54     10.35 o 
  -4   4  13       12.86       16.45     10.30 o 
  -2   4  13       62.03       49.93      7.10 o 
   0   4  13       24.48       22.48      4.29 o 
   2   4  13        0.01        0.10      6.31 o 
   4   4  13        6.45        4.39     12.35 o 
  -3   5  13       33.89       33.50      6.07 o 
  -1   5  13      124.16      126.72      9.93 o 
   1   5  13      138.05      144.47      8.60 o 
   3   5  13        9.07        3.74     11.46 o 
  -4   6  13        5.54        6.40     10.53 o 
  -2   6  13       18.34       26.43      9.78 o 
   0   6  13       35.70       28.13      6.20 o 
   2   6  13        0.25        0.01      6.08 o 
   4   6  13        0.07       -0.81     12.08 o 
  -3   7  13        0.01        0.20      5.67 o 
  -1   7  13      185.34      206.32      9.80 o 
   1   7  13      364.83      405.69     16.13 o 
   3   7  13        4.01        7.24     11.78 o 
  -4   8  13        5.57        2.51      9.48 o 
  -2   8  13        0.36        1.63      9.20 o 
   0   8  13        2.65        4.23      7.73 o 
   2   8  13        1.36        6.14      9.48 o 
   4   8  13        4.83        2.44     20.33 o 
  -3   9  13       62.18       56.96      7.44 o 
  -1   9  13      142.32      121.05      8.70 o 
   1   9  13      168.81      184.17     11.78 o 
   3   9  13       33.98       27.80     12.35 o 
  -4  10  13       35.31       31.50     10.88 o 
  -2  10  13        9.74       10.96      7.28 o 
   0  10  13      145.07      146.67     11.28 o 
   2  10  13        0.00       11.39     14.64 o 
  -3  11  13       57.71       68.15      7.66 o 
  -1  11  13       46.33       60.83      7.87 o 
   1  11  13      992.87     1032.86     33.34 o 
   3  11  13        1.67        5.32     12.61 o 
  -4  12  13       15.75       20.71     11.20 o 
  -2  12  13        8.45       10.89      7.32 o 
   0  12  13      230.17      194.58     20.74 o 
   2  12  13      205.05      203.32     21.96 o 
  -3  13  13       19.41       21.18      6.60 o 
  -1  13  13      641.64      606.09     15.92 o 
   1  13  13       20.20       17.02      6.90 o 
   3  13  13       11.16        6.51     17.08 o 
  -4  14  13        0.49       -2.44     10.93 o 
  -2  14  13        1.78        4.38      7.32 o 
   0  14  13       14.13       13.95      7.41 o 
   2  14  13        0.04       -0.81     15.45 o 
  -3  15  13       27.07       20.73     10.53 o 
  -1  15  13        9.41        8.03      5.72 o 
   1  15  13       41.18       30.09     13.01 o 
   3  15  13        2.90       16.27     17.89 o 
  -4  16  13       20.00        8.44     10.63 o 
  -2  16  13       68.03       66.43      9.07 o 
   0  16  13        5.55        7.13      7.41 o 
   2  16  13       13.68       24.40     16.27 o 
  -3  17  13       12.34        6.72     10.88 o 
  -1  17  13       54.04       52.87      6.93 o 
   1  17  13        7.19        8.95     13.83 o 
   3  17  13        0.81        0.81     18.71 o 
  -4  18  13       13.32        9.31     11.91 o 
  -2  18  13       37.98       45.42      8.62 o 
   0  18  13       56.65       45.87     12.61 o 
   2  18  13        0.65       -5.69     16.27 o 
  -3  19  13       33.37       31.64     11.78 o 
  -1  19  13        0.18        3.26      6.25 o 
   1  19  13       34.82       35.78     14.64 o 
   3  19  13       14.52       14.64     17.89 o 
  -2  20  13       17.60       14.42     13.42 o 
   0  20  13       30.89       28.46      8.21 o 
   2  20  13       11.27       30.09     17.89 o 
  -3  21  13       18.26       17.79     11.78 o 
  -1  21  13      161.72      184.36      9.91 o 
   1  21  13      109.07      120.36     19.52 o 
  -2  22  13      289.05      339.14     28.46 o 
   0  22  13       10.46       16.27     12.20 o 
   2  22  13        0.14        6.51     17.89 o 
  -3  23  13        0.86       -8.13     17.08 o 
  -1  23  13       38.38       52.72      9.65 o 
   1  23  13       36.01       48.80     18.71 o 
  -2  24  13        3.01        4.07     17.89 o 
   0  24  13        0.16        3.25     13.01 o 
   2  24  13       33.44       27.65     18.71 o 
  -1  25  13        0.03        2.14      8.70 o 
   1  25  13        2.67        9.76     17.08 o 
  -2  26  13       10.24        7.32     17.89 o 
   0  26  13        1.64       -1.63     14.64 o 
   2  26  13        3.55       -2.44     17.89 o 
  -1  27  13        1.96       -0.31     10.94 o 
   1  27  13        7.09        0.81     18.71 o 
  -2  28  13       14.02        8.13     18.71 o 
   0  28  13        0.91       -2.44     16.27 o 
  -1  29  13        1.24       -1.63     17.89 o 
   1  29  13        9.24        4.88     19.52 o 
   0  30  13       20.99       17.97     12.30 o 
  -4   0  14        9.39       12.20     15.45 o 
  -2   0  14      701.69      624.60     29.28 o 
   0   0  14      459.31      422.90     25.21 o 
   2   0  14       39.89       60.36     10.05 o 
  -3   1  14        0.02       -1.63      9.20 o 
  -1   1  14      902.21      774.74     22.43 o 
   1   1  14        6.95       11.49      5.30 o 
   3   1  14       62.19       49.39     12.61 o 
  -4   2  14        2.15        7.97     10.30 o 
  -2   2  14        2.99        5.69     13.01 o 
   0   2  14        0.09        2.34      9.48 o 
   2   2  14        8.80       11.65      5.60 o 
  -3   3  14        0.00        2.29      9.48 o 
  -1   3  14        0.75       -1.22     10.35 o 
   1   3  14        0.07        3.03      5.30 o 
   3   3  14        2.24        1.36     12.27 o 
  -4   4  14        4.18       -1.00     11.11 o 
  -2   4  14        4.31        2.44     13.01 o 
   0   4  14       59.83       52.98      6.76 o 
   2   4  14        9.07        8.70      6.80 o 
  -3   5  14        8.26        2.71      7.06 o 
  -1   5  14        4.51        5.15      6.55 o 
   1   5  14        3.70        4.96      5.44 o 
   3   5  14        1.07        0.93     11.69 o 
  -4   6  14        6.84        5.69     17.89 o 
  -2   6  14       87.17       74.90     11.50 o 
   0   6  14        0.45        2.51      5.34 o 
   2   6  14        5.10       -0.40     10.05 o 
  -3   7  14       32.68       41.17      7.76 o 
  -1   7  14        4.25        8.06      5.85 o 
   1   7  14      124.68      111.75      8.10 o 
   3   7  14        1.76       -0.75     11.69 o 
  -4   8  14       11.74       18.71     14.64 o 
  -2   8  14        7.45       12.57      9.48 o 
   0   8  14      164.86      174.38     11.39 o 
   2   8  14       24.73       38.77     11.20 o 
  -3   9  14       69.22       74.20      7.48 o 
  -1   9  14        9.69       10.24      6.89 o 
   1   9  14      460.56      458.03     12.95 o 
   3   9  14       19.72       12.30     11.91 o 
  -4  10  14       77.53       89.46     19.52 o 
  -2  10  14      158.63      187.48     14.08 o 
   0  10  14      103.04       95.68     10.52 o 
   2  10  14     1237.86     1275.32     34.16 o 
  -3  11  14      218.30      245.18     11.04 o 
  -1  11  14      129.89      124.94      9.77 o 
   1  11  14     2191.00     2090.12     47.17 o 
   3  11  14       96.32       95.73     14.66 o 
  -4  12  14      105.01      106.05     13.77 o 
  -2  12  14        7.61       12.61      7.16 o 
   0  12  14       24.99       26.54      7.75 o 
   2  12  14      731.82      706.74     34.16 o 
  -3  13  14       74.83       81.81      8.49 o 
  -1  13  14        0.47        2.92      7.43 o 
   1  13  14      366.80      292.10     70.35 o 
   3  13  14        0.33       -1.34     13.19 o 
  -4  14  14        0.01        4.97     10.75 o 
  -2  14  14        8.93       12.25      7.63 o 
   0  14  14       61.46       64.65      8.06 o 
   2  14  14       47.85       39.85     17.08 o 
  -3  15  14       11.13        6.29      8.70 o 
  -1  15  14        8.04       12.24      7.60 o 
   1  15  14       22.22       34.16     13.01 o 
   3  15  14        0.16       -2.44     17.89 o 
  -4  16  14        0.16        2.28     11.46 o 
  -2  16  14       10.89       22.35      8.10 o 
   0  16  14       26.75       17.26      7.62 o 
   2  16  14       44.33       34.97     17.08 o 
  -3  17  14        5.09        4.65     10.30 o 
  -1  17  14        0.02        2.22      7.82 o 
   1  17  14        4.71        9.76     13.01 o 
   3  17  14        2.40       -0.81     18.71 o 
  -2  18  14       59.33       49.33      8.90 o 
   0  18  14       11.82       15.05      8.05 o 
   2  18  14        0.72        4.07     16.27 o 
  -3  19  14       43.40       48.36     12.93 o 
  -1  19  14      114.10      135.14     10.78 o 
   1  19  14        2.56       12.20     14.64 o 
  -2  20  14      144.23      144.23     14.24 o 
   0  20  14        2.14        6.22      7.99 o 
   2  20  14        3.01        9.76     17.08 o 
  -3  21  14        1.68        2.03     12.65 o 
  -1  21  14      277.78      324.39     24.13 o 
   1  21  14        0.00        4.07     14.64 o 
  -2  22  14       17.91       21.15     16.27 o 
   0  22  14       38.56       41.48     14.64 o 
   2  22  14        0.89        5.69     17.08 o 
  -1  23  14       42.72       62.33     10.03 o 
   1  23  14       11.11        1.63     15.45 o 
  -2  24  14       12.72        3.25     17.08 o 
   0  24  14       10.28       12.20     13.83 o 
   2  24  14       25.59       39.04     18.71 o 
  -1  25  14       47.02       49.25      9.91 o 
   1  25  14        0.07       -4.88     15.45 o 
  -2  26  14       32.19       37.41     19.52 o 
   0  26  14        0.00       19.52     16.27 o 
  -1  27  14       37.66       39.13     12.12 o 
   1  27  14        4.83       -4.07     17.08 o 
   0  28  14        9.34        5.69     15.45 o 
   0  30  14       17.96       17.89     15.45 o 
  -3   1  15        2.39       11.07     10.30 o 
  -1   1  15       59.42       90.30     12.35 o 
   1   1  15       13.24       14.82      5.58 o 
   3   1  15        1.06       -2.75     11.20 o 
  -4   2  15       18.45       14.58     11.12 o 
  -2   2  15      124.83      108.98     17.89 o 
   0   2  15       22.91       22.31     10.63 o 
   2   2  15       13.17       12.73      6.58 o 
  -3   3  15       18.26       10.57      9.78 o 
  -1   3  15      105.75      100.85     12.65 o 
   1   3  15        7.72        5.24      5.37 o 
   3   3  15        6.90       -0.24     12.61 o 
  -4   4  15        5.53        9.38     11.11 o 
  -2   4  15       60.02       69.13     16.27 o 
   0   4  15       34.04       39.98     11.20 o 
   2   4  15        5.78        2.71      6.66 o 
  -3   5  15        8.37        5.33     10.16 o 
  -1   5  15       30.55       35.78     15.45 o 
   1   5  15        6.51        1.34      5.03 o 
   3   5  15        1.54       -1.22     12.08 o 
  -4   6  15        9.15        9.47     11.33 o 
  -2   6  15        0.45       -1.43      9.48 o 
   0   6  15       10.63        5.21      9.73 o 
   2   6  15       11.14        4.00     10.05 o 
  -3   7  15        4.59        3.73      7.16 o 
  -1   7  15        2.22        5.49      6.24 o 
   1   7  15        0.48        0.96      5.08 o 
   3   7  15       23.77       33.41     13.51 o 
  -4   8  15        0.02        0.81     17.89 o 
  -2   8  15        9.25       12.69     11.39 o 
   0   8  15      139.54      124.43     19.52 o 
   2   8  15      123.63      120.10     13.23 o 
  -3   9  15       45.75       59.88      9.02 o 
  -1   9  15      143.21      175.49     13.80 o 
   1   9  15        3.92        8.07      7.21 o 
   3   9  15        5.07       13.39     12.93 o 
  -4  10  15        0.68        7.32     13.83 o 
  -2  10  15        9.28       20.09      9.73 o 
   0  10  15       35.03       21.35      9.76 o 
   2  10  15      235.61      245.64     16.38 o 
  -3  11  15       26.23       31.32      8.76 o 
  -1  11  15       39.43       40.68      8.12 o 
   1  11  15       48.58       45.54     13.83 o 
   3  11  15       73.33       73.22     14.66 o 
  -4  12  15        2.60       -4.88     16.27 o 
  -2  12  15       59.99       59.95      8.70 o 
   0  12  15       25.60       23.82      6.96 o 
   2  12  15      105.00      119.79     13.77 o 
  -3  13  15        6.73       12.07      7.04 o 
  -1  13  15        0.24        2.49      7.48 o 
   1  13  15      127.62      114.67     16.27 o 
   3  13  15        5.09       10.17     14.01 o 
  -4  14  15        5.05       -1.63     14.64 o 
  -2  14  15       13.78       12.25      7.60 o 
   0  14  15      171.61      168.55     10.29 o 
   2  14  15       35.21       38.22     16.27 o 
  -3  15  15       31.29       18.62      9.18 o 
  -1  15  15      128.75      141.82     10.59 o 
   1  15  15        3.82        6.51     13.83 o 
   3  15  15        1.55      -19.52     19.52 o 
  -4  16  15        0.20        8.95     18.71 o 
  -2  16  15       13.99        2.49      8.13 o 
   0  16  15        4.71        7.14      7.41 o 
   2  16  15       11.84       10.57     16.27 o 
  -3  17  15        0.85        0.40     10.63 o 
  -1  17  15       12.92       17.41      7.95 o 
   1  17  15       13.58       14.64     13.83 o 
  -2  18  15       14.84       12.23      8.60 o 
   0  18  15       39.45       50.62      8.45 o 
   2  18  15        6.44       -2.44     15.45 o 
  -3  19  15        4.95       -0.32     11.69 o 
  -1  19  15        2.60        4.61      8.45 o 
   1  19  15        1.11       11.39     15.45 o 
  -2  20  15        8.32       10.03      8.49 o 
   0  20  15       14.65       28.46     14.64 o 
   2  20  15        5.47        9.76     17.89 o 
  -3  21  15        0.32        1.96     11.69 o 
  -1  21  15      179.64      187.25     14.62 o 
   1  21  15        0.36        4.88     16.27 o 
  -2  22  15        1.98        4.88     17.08 o 
   0  22  15      223.89      256.18     22.77 o 
   2  22  15        1.31       -3.25     18.71 o 
  -1  23  15       10.87       14.64     12.08 o 
   1  23  15       14.03       11.39     17.08 o 
  -2  24  15       13.66        9.76     17.89 o 
   0  24  15        2.33        6.51     13.83 o 
  -1  25  15       11.05        8.05     10.94 o 
   1  25  15        0.21       -6.51     17.08 o 
  -2  26  15        1.57       -1.63     18.71 o 
   0  26  15        7.85        5.69     13.83 o 
  -1  27  15        9.22       13.40     10.52 o 
   1  27  15        1.70       -4.07     17.08 o 
   0  28  15        3.05        1.63     16.27 o 
  -4   0  16      317.27      396.07     30.09 o 
  -2   0  16        5.20       10.57     13.01 o 
   0   0  16     1157.18     1072.71     39.04 o 
   2   0  16        2.63       -4.73      9.37 o 
  -3   1  16        4.66        3.66     10.93 o 
  -1   1  16       83.83       76.85     12.35 o 
   1   1  16      188.47      157.98     16.63 o 
   3   1  16        0.49        2.03     11.50 o 
  -4   2  16       50.13       57.64     14.01 o 
  -2   2  16        1.18        8.13     13.01 o 
   0   2  16       47.48       31.68     11.20 o 
   2   2  16        0.06       -0.16      6.89 o 
  -3   3  16        0.09        8.52     10.88 o 
  -1   3  16        0.03        8.95     14.64 o 
   1   3  16        1.54        2.33      7.06 o 
   3   3  16        0.01        0.63     12.61 o 
  -4   4  16        1.88        0.21     11.91 o 
  -2   4  16        0.03        0.00     13.01 o 
   0   4  16        0.86        5.84      9.73 o 
   2   4  16        0.66        1.41      6.74 o 
  -3   5  16        4.48        6.30     10.30 o 
  -1   5  16        1.66       -4.07     14.64 o 
   1   5  16        6.29        6.77      7.40 o 
   3   5  16        4.89       -6.02     12.85 o 
  -4   6  16        1.33        3.37     11.91 o 
  -2   6  16       54.48       75.16     12.61 o 
   0   6  16       79.48       85.16     12.04 o 
   2   6  16        9.95        2.06      8.43 o 
  -3   7  16        0.00        0.13     10.75 o 
  -1   7  16        0.16        0.72     10.16 o 
   1   7  16       10.73       13.62      7.41 o 
   3   7  16       23.88       29.26     12.61 o 
  -4   8  16        3.60      -15.45     18.71 o 
  -2   8  16        1.65        4.11     10.05 o 
   0   8  16       18.95       17.08     15.45 o 
   2   8  16        5.32        9.29     10.05 o 
  -3   9  16       55.02       64.08      9.50 o 
  -1   9  16       38.48       26.45     10.88 o 
   1   9  16       57.88       56.32      8.45 o 
   3   9  16      101.75       74.52     14.82 o 
  -2  10  16      232.60      266.65     16.65 o 
   0  10  16       72.61       76.14     11.53 o 
   2  10  16      441.33      442.37     20.41 o 
  -3  11  16       75.45       95.49     10.86 o 
  -1  11  16       73.26       81.84      8.93 o 
   1  11  16        0.66       15.39     10.08 o 
   3  11  16      563.96      609.40     30.90 o 
  -2  12  16      281.56      324.45     19.52 o 
   0  12  16        0.64       18.80     10.16 o 
   2  12  16      306.76      250.88     16.96 o 
  -3  13  16       23.96       33.11      9.37 o 
  -1  13  16        3.29        2.19      7.53 o 
   1  13  16        6.70       15.45     13.83 o 
   3  13  16      126.41       96.71     16.67 o 
  -2  14  16        2.84       -1.93      7.82 o 
   0  14  16        9.54        8.95      9.93 o 
   2  14  16        2.88       21.96     17.89 o 
  -3  15  16        2.60        6.27      9.76 o 
  -1  15  16        2.06        3.48      7.53 o 
   1  15  16        2.82        3.25     13.01 o 
   3  15  16        0.50       -6.51     17.08 o 
  -2  16  16       12.60        8.56      8.29 o 
   0  16  16        4.34        6.97      9.76 o 
   2  16  16        2.61        5.69     15.45 o 
  -3  17  16        9.23        8.64     11.46 o 
  -1  17  16        1.04       -2.79      7.71 o 
   1  17  16        3.93        3.25     13.83 o 
  -2  18  16       18.58       14.70      8.70 o 
   0  18  16      113.32      123.24     13.48 o 
   2  18  16        0.41        8.13     16.27 o 
  -3  19  16        0.17        3.69     11.78 o 
  -1  19  16       17.87       25.79      8.90 o 
   1  19  16       21.84       12.20     15.45 o 
  -2  20  16       11.39        4.02      8.76 o 
   0  20  16       46.67       52.05     17.89 o 
   2  20  16        0.05       -4.07     17.89 o 
  -3  21  16       17.55       21.15     18.71 o 
  -1  21  16       57.29       58.74      9.77 o 
   1  21  16       54.98       77.26     19.52 o 
  -2  22  16        2.76       -8.13     16.27 o 
   0  22  16       77.11       90.27     21.96 o 
  -1  23  16        0.46       -9.18      9.18 o 
   1  23  16       16.04       13.83     16.27 o 
  -2  24  16        1.33       13.83     17.89 o 
   0  24  16       48.85       65.11     12.50 o 
  -1  25  16        6.24       12.67     10.88 o 
   1  25  16       10.73       13.83     14.64 o 
   0  26  16        8.76       14.21     10.03 o 
  -1  27  16        3.03        0.81     15.45 o 
   0  28  16        0.51      -15.45     15.45 o 
  -3   1  17       24.48       38.63     12.65 o 
  -1   1  17       31.47       37.00     10.93 o 
   1   1  17        0.59        4.00     10.63 o 
   3   1  17        2.06       -4.50     11.78 o 
  -4   2  17        9.32       13.79     11.78 o 
  -2   2  17        9.85       34.16     15.45 o 
   0   2  17        7.30       15.03     10.63 o 
   2   2  17        0.01        0.81      7.19 o 
  -3   3  17        0.14        6.91     11.50 o 
  -1   3  17      107.51       91.09     17.08 o 
   1   3  17       71.92       79.40     12.04 o 
   3   3  17        0.10       -7.30     12.35 o 
  -4   4  17       21.85       26.84     17.08 o 
  -2   4  17        1.01       17.89     15.45 o 
   0   4  17        0.10        1.97     10.30 o 
   2   4  17        1.01        0.69      8.55 o 
  -3   5  17       13.64       22.56     11.91 o 
  -1   5  17        7.31       10.57     14.64 o 
   1   5  17        2.62        4.70     10.16 o 
   3   5  17        0.00      -10.57     13.23 o 
  -4   6  17        0.59       -9.76     16.27 o 
  -2   6  17       18.49       23.59     10.93 o 
   0   6  17        2.88        1.77      9.73 o 
   2   6  17        1.69        6.89     10.88 o 
  -3   7  17        0.32       -0.07     10.63 o 
  -1   7  17        1.06        1.91     11.79 o 
   1   7  17       10.50       14.45      9.57 o 
   3   7  17       18.86       18.53     11.25 o 
  -2   8  17        7.80       13.14     10.63 o 
   0   8  17       29.44       26.02     16.27 o 
   2   8  17       15.46       26.25     16.27 o 
  -3   9  17        0.44        0.91     11.91 o 
  -1   9  17        6.73       13.37     10.30 o 
   1   9  17        3.38        4.51      9.95 o 
   3   9  17       39.90       47.58     13.80 o 
  -2  10  17       45.92       72.81     12.65 o 
   0  10  17        8.46       13.41      9.95 o 
   2  10  17        0.59        4.88     13.83 o 
  -3  11  17        1.68       10.44      8.10 o 
  -1  11  17       56.12       53.20     11.46 o 
   1  11  17        5.35       11.69      9.95 o 
   3  11  17       62.09       79.70     20.33 o 
  -2  12  17        6.52       18.57     11.78 o 
   0  12  17       24.57       23.89     10.53 o 
   2  12  17       37.66       57.74     18.71 o 
  -3  13  17       23.62       37.45      9.37 o 
  -1  13  17       15.15        4.46     10.35 o 
   1  13  17       45.60       51.69     12.61 o 
   3  13  17        2.66       11.39     17.08 o 
  -2  14  17        0.01        3.77     10.75 o 
   0  14  17       29.06       29.03     10.94 o 
   2  14  17       37.91       30.09     17.08 o 
  -3  15  17        0.03        5.85     11.78 o 
  -1  15  17       12.89       12.81      8.08 o 
   1  15  17        1.07        7.43     10.75 o 
  -2  16  17       13.01       11.98     11.78 o 
   0  16  17        5.55        9.14     10.08 o 
   2  16  17        2.03        1.63     15.45 o 
  -3  17  17        4.69       10.57     14.64 o 
  -1  17  17        1.62        3.28      8.55 o 
   1  17  17        4.56       17.08     15.45 o 
  -2  18  17       15.69       19.14      8.90 o 
   0  18  17        0.08       -1.72     10.16 o 
   2  18  17        7.08        2.44     17.89 o 
  -1  19  17       33.09       26.47      9.18 o 
   1  19  17        5.07        1.63     17.08 o 
  -2  20  17       10.41       22.23      9.39 o 
   0  20  17        4.54       21.15     19.52 o 
  -1  21  17        0.00        1.81      8.90 o 
   1  21  17      100.24      116.30     21.96 o 
  -2  22  17        1.17        5.69     16.27 o 
   0  22  17       43.50       57.74     21.15 o 
  -1  23  17        2.03        1.13      8.62 o 
   1  23  17       19.72       28.46     17.89 o 
   0  24  17        4.38       23.18     13.23 o 
  -1  25  17       10.80       14.92     10.75 o 
  -2   0  18       81.91      117.93     20.33 o 
   0   0  18       19.81       13.83     13.83 o 
   2   0  18      201.97      187.87     21.96 o 
  -3   1  18      412.81      507.92     24.15 o 
  -1   1  18        0.09        0.44     11.20 o 
   1   1  18      209.63      196.92     15.81 o 
   3   1  18        5.98        3.66     12.65 o 
  -2   2  18        0.22        1.63     13.83 o 
   0   2  18        1.49       -1.42     10.30 o 
   2   2  18       23.99       21.01     10.53 o 
  -3   3  18       13.46        0.00     12.08 o 
  -1   3  18        0.21        6.51     14.64 o 
   1   3  18        1.33        2.05     10.88 o 
   3   3  18        0.25      -12.43     12.93 o 
  -2   4  18       16.11       15.45     17.08 o 
   0   4  18        0.84        4.32     10.88 o 
   2   4  18        0.44        2.03     10.93 o 
  -3   5  18        4.88        1.26     11.91 o 
  -1   5  18        2.21        9.76     17.08 o 
   1   5  18       12.71       11.25     10.63 o 
   3   5  18        0.00       -0.63     12.93 o 
  -2   6  18        0.16        0.63     11.78 o 
   0   6  18        4.79       -1.16      9.95 o 
   2   6  18        0.01        3.06     10.75 o 
  -3   7  18        0.08       -7.25     12.61 o 
  -1   7  18       18.76       20.25     10.94 o 
   1   7  18        3.89       -0.92     10.94 o 
   3   7  18        0.01        6.17     12.27 o 
  -2   8  18       27.70       35.01     12.04 o 
   0   8  18        0.30        0.00     15.45 o 
   2   8  18       13.57       17.17     21.96 o 
  -3   9  18        0.13        5.25     10.53 o 
  -1   9  18       85.25       90.06     13.29 o 
   1   9  18        3.50        6.45     13.83 o 
  -2  10  18       17.11       32.12     11.50 o 
   0  10  18      106.57      130.85     14.01 o 
   2  10  18        0.00       -0.81     11.33 o 
  -3  11  18        4.24        3.66     12.08 o 
  -1  11  18      248.63      299.32     18.68 o 
   1  11  18       11.46       13.83     18.71 o 
  -2  12  18       35.64       57.42     12.93 o 
   0  12  18       55.19       59.82     11.69 o 
   2  12  18        1.86        8.11     12.27 o 
  -3  13  18        2.82       15.45     14.64 o 
  -1  13  18       94.78      110.41     13.77 o 
   1  13  18        0.15        9.76     16.27 o 
  -2  14  18        3.13        7.36     10.88 o 
   0  14  18        1.91       -0.39     10.52 o 
   2  14  18        3.44        2.44     17.08 o 
  -3  15  18        0.24        4.88     16.27 o 
  -1  15  18       10.11       10.44     12.27 o 
   1  15  18        0.02        4.07     16.27 o 
  -2  16  18       12.45       17.43     11.91 o 
   0  16  18        4.75       11.87     10.83 o 
   2  16  18        0.54        6.51     17.89 o 
  -1  17  18        0.97       -5.07     12.04 o 
   1  17  18       11.97       19.52     17.89 o 
  -2  18  18        0.00        3.94     11.11 o 
   0  18  18        3.55       -0.81     18.71 o 
  -1  19  18       14.04        6.35      9.14 o 
  -2  20  18       15.59       22.77     13.01 o 
   0  20  18       39.21       45.54     21.15 o 
  -1  21  18        4.54        0.55      8.82 o 
  -2  22  18        3.83        0.81     16.27 o 
   0  22  18        0.46        3.25     14.64 o 
  -1  23  18        0.45        2.86      9.23 o 
  -3   1  19        2.33       11.78     12.35 o 
  -1   1  19       31.69       57.88     13.23 o 
   1   1  19        9.76       11.39     11.50 o 
  -2   2  19        0.35       17.89     17.89 o 
   0   2  19       24.31       11.39     11.50 o 
   2   2  19        5.77       10.57     14.64 o 
  -3   3  19       29.92       39.98     12.35 o 
  -1   3  19        5.17        4.88     17.08 o 
   1   3  19        6.76        0.57     11.46 o 
  -2   4  19        1.69        0.81     15.45 o 
   0   4  19       20.59       23.55     11.78 o 
   2   4  19        7.42        6.51     17.08 o 
  -3   5  19        9.12       -2.01     12.93 o 
  -1   5  19       21.17       32.53     11.50 o 
   1   5  19        1.42        2.74     10.05 o 
  -2   6  19        1.52       11.39     15.45 o 
   0   6  19        2.13        2.44     16.27 o 
   2   6  19        0.02        3.25     15.45 o 
  -3   7  19        0.42      -10.57     18.71 o 
  -1   7  19        0.60        7.88     11.20 o 
   1   7  19        0.82       -6.02     10.53 o 
  -2   8  19        0.18        4.19     11.78 o 
   0   8  19        7.21        9.76     15.45 o 
   2   8  19        0.01       -2.44     15.45 o 
  -3   9  19        0.14        0.81     16.27 o 
  -1   9  19       18.67       41.82     12.35 o 
   1   9  19        7.70       15.45     16.27 o 
  -2  10  19        2.25        5.69     10.93 o 
   0  10  19       40.11       48.51     11.69 o 
   2  10  19        0.03        0.81     16.27 o 
  -3  11  19        0.33       -2.44     14.64 o 
  -1  11  19        3.66        8.77     11.69 o 
   1  11  19        7.16       18.71     17.08 o 
  -2  12  19        3.21       -3.37     11.78 o 
   0  12  19       16.49       17.12     11.53 o 
  -1  13  19        9.83       13.33     14.64 o 
   1  13  19       12.15       12.20     17.08 o 
  -2  14  19        8.35        9.76     10.93 o 
   0  14  19        1.35        0.49     10.05 o 
  -1  15  19        4.83        4.70     11.69 o 
   1  15  19        2.92        2.44     17.89 o 
  -2  16  19        0.18       -1.63     15.45 o 
   0  16  19       17.63        6.20     10.35 o 
  -1  17  19        5.53        9.97     12.27 o 
  -2  18  19        0.63        0.00     14.64 o 
   0  18  19       11.56       14.64     18.71 o 
  -1  19  19        2.94        3.99     11.28 o 
  -1  21  19        0.27        6.51     16.27 o 
   0  22  19        0.00       19.52     17.08 o 
  -2   0  20      721.14      748.21     39.04 o 
   0   0  20        2.61        1.63     16.27 o 
   2   0  20       71.44       47.98     19.52 o 
  -1   1  20       90.34      132.56     21.15 o 
   1   1  20        0.42       -0.46     11.78 o 
  -2   2  20      166.01      195.44     19.52 o 
   0   2  20        1.08       -2.14     11.53 o 
   2   2  20       14.20       12.20     17.08 o 
  -1   3  20        4.51        5.69     18.71 o 
   1   3  20        0.47        1.25     11.11 o 
  -2   4  20        2.38        0.81     15.45 o 
   0   4  20        2.03        1.36     10.63 o 
   2   4  20        0.25        2.44     14.64 o 
  -1   5  20        1.30        1.57     11.53 o 
   1   5  20        4.14        6.91     11.33 o 
  -2   6  20        8.07       -4.07     13.83 o 
   0   6  20        5.55       11.39     16.27 o 
  -1   7  20        2.46       15.53     11.46 o 
   1   7  20        5.40        0.09     10.53 o 
  -2   8  20        0.00       -4.00     10.75 o 
   0   8  20        6.83        6.51     15.45 o 
  -1   9  20        9.34       20.17     11.33 o 
   1   9  20       26.24       12.20     17.89 o 
  -2  10  20        5.56        2.03     10.93 o 
   0  10  20       84.31       74.02     12.08 o 
  -1  11  20        3.13        0.30     11.46 o 
   1  11  20       84.33      104.91     23.59 o 
  -2  12  20        3.68       -4.07     18.71 o 
   0  12  20      109.32      115.13     20.33 o 
  -1  13  20        0.03        1.46     12.85 o 
   0  14  20        0.59       -0.41     10.93 o 
  -1  15  20        0.25       -2.44     15.45 o 
  -1  17  20        2.72        6.51     16.27 o 
  -1   1  21        0.19        0.81     15.45 o 
   1   1  21        0.01       -0.73     17.08 o 
   0   2  21       15.12       26.02     13.23 o 
  -1   3  21       17.85       17.08     14.64 o 
   1   3  21        4.37       -5.25     10.35 o 
   0   4  21        4.37       -1.63     11.50 o 
  -1   5  21        1.12        1.16     10.63 o 
   1   5  21        0.03       -0.70     11.71 o 
   0   6  21        3.13        5.69     15.45 o 
  -1   7  21        0.14       -0.59     10.30 o 
   1   7  21        3.15       13.01     16.27 o 
   0   8  21        0.55       -6.84     11.20 o 
  -1   9  21        0.53       15.45     17.08 o 
   0  10  21        1.96        8.13     13.83 o 
  -1  11  21        0.73       13.83     16.27 o 
   0  12  21        3.41       -8.13     17.08 o 
   0  14  21        1.96       12.20     15.45 o 
                                                 
