# Supplementary material for: 11,12-Dichloro­dibenzo[a,c]phenazine
Source: Acta Crystallogr Sect E Struct Rep Online. 2012 Dec 8;69(Pt 1):o48. doi: 10.1107/S1600536812049690 (PMC3588384; doi:10.1107/S1600536812049690)
Supplement: Supplementary file 3 [file e-69-00o48-Isup3.cml]

<?xml version="1.0" encoding="UTF-8"?>
<cml convention="cmlDict:cmllite" xmlns="http://www.xml-cml.org/schema" xmlns:cmlDict="http://www.xml-cml.org/dictionary/cml/" xmlns:nameDict="http://www.xml-cml.org/dictionary/cml/name/">
  <molecule id="m1">
    <name dictRef="nameDict:unknown">11,12-Dichlorodibenzo[a,c]phenazine</name>
    <atomArray>
      <atom id="a1" elementType="Cl" hydrogenCount="0">
        <label value="Cl" dictRef="cmlDict:locant"/>
      </atom>
      <atom id="a28" elementType="C">
        <label value="1" dictRef="cmlDict:locant"/>
      </atom>
      <atom id="a29" elementType="C">
        <label value="2" dictRef="cmlDict:locant"/>
      </atom>
      <atom id="a30" elementType="C">
        <label value="3" dictRef="cmlDict:locant"/>
      </atom>
      <atom id="a31" elementType="C">
        <label value="4" dictRef="cmlDict:locant"/>
      </atom>
      <atom id="a32" elementType="C" hydrogenCount="0">
        <label value="4a" dictRef="cmlDict:locant"/>
      </atom>
      <atom id="a33" elementType="C" hydrogenCount="0">
        <label value="4b" dictRef="cmlDict:locant"/>
      </atom>
      <atom id="a34" elementType="C">
        <label value="5" dictRef="cmlDict:locant"/>
      </atom>
      <atom id="a35" elementType="C">
        <label value="6" dictRef="cmlDict:locant"/>
      </atom>
      <atom id="a36" elementType="C">
        <label value="7" dictRef="cmlDict:locant"/>
      </atom>
      <atom id="a37" elementType="C">
        <label value="8" dictRef="cmlDict:locant"/>
      </atom>
      <atom id="a38" elementType="C" hydrogenCount="0">
        <label value="8a" dictRef="cmlDict:locant"/>
      </atom>
      <atom id="a39" elementType="C" hydrogenCount="0">
        <label value="8b" dictRef="cmlDict:locant"/>
      </atom>
      <atom id="a40" elementType="N" hydrogenCount="0">
        <label value="9" dictRef="cmlDict:locant"/>
        <label value="N" dictRef="cmlDict:locant"/>
      </atom>
      <atom id="a41" elementType="C" hydrogenCount="0">
        <label value="9a" dictRef="cmlDict:locant"/>
      </atom>
      <atom id="a42" elementType="C">
        <label value="10" dictRef="cmlDict:locant"/>
      </atom>
      <atom id="a43" elementType="C" hydrogenCount="0">
        <label value="11" dictRef="cmlDict:locant"/>
      </atom>
      <atom id="a44" elementType="C" hydrogenCount="0">
        <label value="12" dictRef="cmlDict:locant"/>
      </atom>
      <atom id="a45" elementType="C">
        <label value="13" dictRef="cmlDict:locant"/>
      </atom>
      <atom id="a46" elementType="C" hydrogenCount="0">
        <label value="13a" dictRef="cmlDict:locant"/>
      </atom>
      <atom id="a47" elementType="N" hydrogenCount="0">
        <label value="14" dictRef="cmlDict:locant"/>
        <label value="N'" dictRef="cmlDict:locant"/>
      </atom>
      <atom id="a48" elementType="C" hydrogenCount="0">
        <label value="14a" dictRef="cmlDict:locant"/>
      </atom>
      <atom id="a49" elementType="C" hydrogenCount="0">
        <label value="14b" dictRef="cmlDict:locant"/>
      </atom>
      <atom id="a51" elementType="H"/>
      <atom id="a52" elementType="H"/>
      <atom id="a53" elementType="H"/>
      <atom id="a54" elementType="H"/>
      <atom id="a55" elementType="H"/>
      <atom id="a56" elementType="H"/>
      <atom id="a57" elementType="H"/>
      <atom id="a58" elementType="H"/>
      <atom id="a59" elementType="H"/>
      <atom id="a60" elementType="H"/>
      <atom id="a50" elementType="Cl" hydrogenCount="0">
        <label value="Cl'" dictRef="cmlDict:locant"/>
      </atom>
    </atomArray>
    <bondArray>
      <bond id="a38_a33" atomRefs2="a38 a33" order="S"/>
      <bond id="a33_a32" atomRefs2="a33 a32" order="D"/>
      <bond id="a32_a49" atomRefs2="a32 a49" order="S"/>
      <bond id="a49_a48" atomRefs2="a49 a48" order="D"/>
      <bond id="a48_a47" atomRefs2="a48 a47" order="S"/>
      <bond id="a47_a46" atomRefs2="a47 a46" order="D"/>
      <bond id="a46_a45" atomRefs2="a46 a45" order="S"/>
      <bond id="a45_a44" atomRefs2="a45 a44" order="D"/>
      <bond id="a44_a43" atomRefs2="a44 a43" order="S"/>
      <bond id="a43_a42" atomRefs2="a43 a42" order="D"/>
      <bond id="a42_a41" atomRefs2="a42 a41" order="S"/>
      <bond id="a41_a46" atomRefs2="a41 a46" order="S"/>
      <bond id="a41_a40" atomRefs2="a41 a40" order="D"/>
      <bond id="a40_a39" atomRefs2="a40 a39" order="S"/>
      <bond id="a39_a48" atomRefs2="a39 a48" order="S"/>
      <bond id="a39_a38" atomRefs2="a39 a38" order="D"/>
      <bond id="a34_a35" atomRefs2="a34 a35" order="D"/>
      <bond id="a35_a36" atomRefs2="a35 a36" order="S"/>
      <bond id="a36_a37" atomRefs2="a36 a37" order="D"/>
      <bond id="a33_a34" atomRefs2="a33 a34" order="S"/>
      <bond id="a37_a38" atomRefs2="a37 a38" order="S"/>
      <bond id="a28_a29" atomRefs2="a28 a29" order="D"/>
      <bond id="a29_a30" atomRefs2="a29 a30" order="S"/>
      <bond id="a30_a31" atomRefs2="a30 a31" order="D"/>
      <bond id="a31_a32" atomRefs2="a31 a32" order="S"/>
      <bond id="a49_a28" atomRefs2="a49 a28" order="S"/>
      <bond id="a28_a51" atomRefs2="a28 a51" order="S"/>
      <bond id="a29_a52" atomRefs2="a29 a52" order="S"/>
      <bond id="a30_a53" atomRefs2="a30 a53" order="S"/>
      <bond id="a31_a54" atomRefs2="a31 a54" order="S"/>
      <bond id="a34_a55" atomRefs2="a34 a55" order="S"/>
      <bond id="a35_a56" atomRefs2="a35 a56" order="S"/>
      <bond id="a36_a57" atomRefs2="a36 a57" order="S"/>
      <bond id="a37_a58" atomRefs2="a37 a58" order="S"/>
      <bond id="a42_a59" atomRefs2="a42 a59" order="S"/>
      <bond id="a45_a60" atomRefs2="a45 a60" order="S"/>
      <bond id="a1_a43" atomRefs2="a1 a43" order="S"/>
      <bond id="a50_a44" atomRefs2="a50 a44" order="S"/>
    </bondArray>
  </molecule>
</cml>
